# Supplementary material for: Dissecting cellular states of infiltrating microenvironment cells in melanoma by integrating single-cell and bulk transcriptome analysis
Source: BMC Immunol. 2023 Dec 12;24:52. doi: 10.1186/s12865-023-00587-8 (PMC10714533; doi:10.1186/s12865-023-00587-8)
Supplement: Supplementary file 1 — Additional file 1: Figure S1. Immune cell expression heterogeneity and cell subsets distribution across patients, related to Fig. 1. (A) UMAP projection of 2068 single T cells (left), 515 B cells (middle) and 126 macrophages (right) from 19 patients. Each dot corresponds to one single cell, colored according to cell cluster. (B) Heatmap of T cell clusters (left), B cell clusters (middle) and macrophage clusters (right) with unique signature genes. Top 20 specifically expressed genes are marked alongside, if available. (C-E) Bar plots showing the number (left panel) and fraction (right panel) of cells originating from the 19 patients for each subcluster of T cells (C), B cells (D) and macrophages (E). (F) The fractions of the 15 subclusters, NK cells, CAFs and endothelial cells in each patient. Figure S2. Cell subcluster characterization of functional status. (A) Top 100 ranked (based on fold change) differentially expressed genes indicative of the functional status in each T-cell cluster (top) and z-score normalized mean expression of known functional marker sets across single T cells (bottom). The numbers in parentheses correspond to the ranks and the key markers (Table S1) are highlighted by red color. (B) Heatmap showing the log2-transformed expression of selected T cell function-associated genes in single cells. (C) Violin plots showing the expression profile of selected genes involved in T-cell cytotoxicity (top) and exhaustion (bottom), stratified by T-cell clusters. (D) Top 100 ranked (based on fold change) differentially expressed genes indicative of the functional status in each cluster (C1, C2 and C3 for B cells; C0 and C1 for macrophages). The numbers in parentheses correspond to the ranks and the key markers (Table S1) are highlighted by red color. (E) Z-score normalized mean expression of known functional marker sets across single B cells (top) and the log2-transformed expression of selected B cell function-associated genes in single cells (bottom). (F- [file 12865_2023_587_MOESM1_ESM.zip]

Archive with 2 entries (2 files):
- Supplemental Information.docx
- Table S1.xlsx
