# Supplementary material for: Dissecting cellular states of infiltrating microenvironment cells in melanoma by integrating single-cell and bulk transcriptome analysis
Source: BMC Immunol. 2023 Dec 12;24:52. doi: 10.1186/s12865-023-00587-8 (PMC10714533; doi:10.1186/s12865-023-00587-8)
Supplement: Supplementary file 1 — Additional file 1: Figure S1. Immune cell expression heterogeneity and cell subsets distribution across patients, related to Fig. 1. (A) UMAP projection of 2068 single T cells (left), 515 B cells (middle) and 126 macrophages (right) from 19 patients. Each dot corresponds to one single cell, colored according to cell cluster. (B) Heatmap of T cell clusters (left), B cell clusters (middle) and macrophage clusters (right) with unique signature genes. Top 20 specifically expressed genes are marked alongside, if available. (C-E) Bar plots showing the number (left panel) and fraction (right panel) of cells originating from the 19 patients for each subcluster of T cells (C), B cells (D) and macrophages (E). (F) The fractions of the 15 subclusters, NK cells, CAFs and endothelial cells in each patient. Figure S2. Cell subcluster characterization of functional status. (A) Top 100 ranked (based on fold change) differentially expressed genes indicative of the functional status in each T-cell cluster (top) and z-score normalized mean expression of known functional marker sets across single T cells (bottom). The numbers in parentheses correspond to the ranks and the key markers (Table S1) are highlighted by red color. (B) Heatmap showing the log2-transformed expression of selected T cell function-associated genes in single cells. (C) Violin plots showing the expression profile of selected genes involved in T-cell cytotoxicity (top) and exhaustion (bottom), stratified by T-cell clusters. (D) Top 100 ranked (based on fold change) differentially expressed genes indicative of the functional status in each cluster (C1, C2 and C3 for B cells; C0 and C1 for macrophages). The numbers in parentheses correspond to the ranks and the key markers (Table S1) are highlighted by red color. (E) Z-score normalized mean expression of known functional marker sets across single B cells (top) and the log2-transformed expression of selected B cell function-associated genes in single cells (bottom). (F- [file 12865_2023_587_MOESM1_ESM.zip › Table S1.xlsx]

## Sheet: cell signatures&source
Table S1. Gene lists used for functional analyses.
M1/M2 gene sets		B cell signature gene sets
M1_UP	M2_UP	Anti-apoptosis	Naïve / Memory	Germinal center	Breg	Pro-apoptosis
CCR7	GPR86	BCL2	BMI1	BCL7A	CD40LG	BIK
IL2RA	P2RY5	CASP8	CD24	CD27	FASLG	FAS
IL15RA	TGFBR2	FAIM3	CD69	CD36	CXCL8	LGALS1
IL7R	HRH1	TNFSF10	CR1	CD80	PDCD1
CXCL11	TLR5		ENTPD1	HGF	CD274
CCL19	DCL-1		FCER2	MME	STAT3
CXCL10	MSR1		FCGR2B	MYBL1	TGFB1
CXCL9	CXCR4		FCGRT	RGS13	GZMB
TNF	DECTIN1		IGHD	TNFSF8	IL10
CCL5	P2RY14				CD5
CCL15	DCSIGN
IL12B	CLECSF13	T cell signature gene sets
IL15	MS4A6A	Cytotoxic	Exhausted	Regulatory	Naïve
TRAIL	CD36	CST7	BTLA	IL2RA	CCR7
IL6	MS4A4A	GZMA	CTLA4	IL4R	LEF1
CCL20	MRC1	GZMB	HAVCR2	IL7	SELL
PBEF1	IGF1	IFNG	LAG3	TGFB1	TCF7
ECGF1	CCL23	NKG7	PDCD1	TGFB3
BCL2A1	CCL18	PRF1	TIGIT	TGFBI
FAS	CCL13	TNFSF10		TGFBR1
BIRC3	SLC21A9			FOXP3
GADD45G	SLC4A7
HSXIAPAF1	SLC38A6
SLC7A5	CTSC
SLC21A15	HEXB
SLC2A6	LIPA
SLC31A2	ADK
INDO	HNMT
PLA1A	TPST2
OASL	CERK
CHI3L2	HS3ST2
HSD11B1	LTA4H
AK3	CA2
SPHK1	ALOX15
PFKFB3	HS3ST1
PSME2	TGFBI
PFKP	SEPP1
PSMB9	CHN2
PSMA2	FN1
OAS2	FGL2
PTX3	GAS7
CSPG2	EGR2
APOL3	MAF
IGFBP4
APOL1
PDGFA
EDN1
APOL2
INHBA
APOL6
HESX1
IRF1
ATF3
IRF7
