# Supplementary material for: Dissecting cellular states of infiltrating microenvironment cells in melanoma by integrating single-cell and bulk transcriptome analysis
Source: BMC Immunol. 2023 Dec 12;24:52. doi: 10.1186/s12865-023-00587-8 (PMC10714533; doi:10.1186/s12865-023-00587-8)
Supplement: Supplementary file 2 — Additional file 2: Table S2. MM17 reference profile. [file 12865_2023_587_MOESM2_ESM.xlsx]

## Sheet: sigMat_wo_T5
Table S2. MM17 reference profile.
	B0	B1	B2	B3	M0	M1	T0	T1	T2	T3	T4	T6	T7	T8	CAF	Endo.	NK
MYO7B	2.73737	0.564094	1.0821	1.3433	0.0387203	0.0993147	0.0195136	0.000448422	0.0093006	0.129598	0.0415989	0	0.00452039	0.0226168	0.0190492	0.0454921	0
KHDRBS2	3.84715	1.3141	3.46515	2.09394	0	0.102741	0.0098181	0.011478	0.0156279	0	0.258864	0	0.095675	0.00329633	0.155915	0	0.171652
FAM129C	13.7757	8.68951	12.069	7.41981	0.118551	0	0.156322	0.185403	0.00236955	0.015491	0.057926	1.06606	0	0.056681	0.00683607	0	0
PAX5	13.3613	8.34475	9.57914	6.78405	0	0	0.0883277	0	0.00902614	0.00557764	0.0576996	0.373807	0.239091	0.0674923	0.189528	0	0.00284611
CNR2	22.7817	16.0726	14.532	11.4071	0.0294212	0	0.630344	0	0.0974717	1.28679	0.220247	0	0	0.034382	0	0	0
TCL1A	116.02	68.0132	96.1448	76.8342	0.00126567	0	0.863552	0.289644	0.352476	0.358077	0.36085	0.892973	0.0225614	0.127099	0.189606	0.305112	0.873523
BANK1	69.4766	48.0551	59.4768	66.3216	0.107059	1.32085	0.290109	0.185558	0.011428	0.237492	0.141795	0.727376	0.0654095	0.103691	0.960776	0.18341	2.40136
FAM177B	9.26077	3.99414	10.8332	5.04194	0.279705	0	0.00235128	0.0274823	0.22378	0.24895	0.504577	0.146865	0	0.124416	0	0	0
CR2	21.5764	16.3462	22.7004	11.8387	0	0.011377	0.107084	0.0140545	0.00770284	0.00311798	0.201574	0	0	0.0317983	0.260192	0	0
KCNH8	0.956449	0.763029	1.09706	1.80875	0	0	0.0170074	0.00304367	0.00179138	0	0.0904833	0	0.000714287	0	0	0	0
CD22	30.7541	22.363	32.5615	17.9929	0.579186	0.217215	0.254325	0.0572228	0.0126254	0.170989	0.0312391	0.00611623	0.338826	0.128679	0.794209	0	0
COL4A3	1.96564	1.43018	3.25691	0.0648997	0.00124998	0	0.00941348	0.0087601	0.00410929	0.00885715	0.08785	0.00171316	0.00594892	0.00768198	0.16562	0.334615	0
COL19A1	2.8427	1.54422	3.68033	3.31526	0.00323439	0	0.0379236	0.0135622	0.00743518	0.0715046	0.180466	0.01255	0	0.0225062	0.12451	0	0.116325
ABCB4	2.80323	2.4979	1.50869	3.07253	0.673077	0.15362	0.0188514	0.0173556	0.0011591	0.000503122	0.151895	0	0.00281634	0.0866421	0.149799	0.314771	0
CD19	65.6362	65.3979	60.5229	58.1853	0.232111	0	0.0410429	0.0144335	0.00747279	0	0.235927	0.00643407	0.0261935	0.100423	0.0113443	0	0.236263
VPREB3	48.3408	48.7594	35.9064	59.8701	0	0	0.21991	0.0791168	0	0.01959	0.0942591	0.325887	0.314521	0.0817869	1.84423	0	0
BLK	15.3372	15.2288	19.2156	9.59945	0	0	0.355138	0.180847	0.00882278	0.0219137	0.709347	0.429906	0.0419886	0.0598164	0.231237	0	0
FCER2	35.3124	30.0238	39.9056	43.4193	0.0628295	3.19832	0.254079	0.116918	0.0391815	0.425744	0.393446	0.270521	0.485592	0.0457153	1.09831	0.0100923	0.0121347
KIAA0125	2.82209	1.36181	4.36099	1.82424	0.00232816	0.0050984	0.0460865	0.0216456	0.0719953	0.103354	0.13184	0.0710307	0	0.00422225	0.00047541	0.0989657	0
SLC38A11	1.83401	0.31702	2.34612	0.830211	0	0	0.0315284	0.00145894	0.000324517	0.00228572	0.452798	0	0	0.00724695	0.164621	0.00493845	0
BTK	30.5995	17.0274	20.8364	17.2568	6.20049	8.80354	0.0988877	0.095096	0.00510222	0.0204034	0.0494115	0.412339	0	0.213689	0.300926	0	0
BCL11A	22.3312	27.2783	20.5974	18.5365	0.391218	1.27276	0.120931	0.0828951	0.0153359	0.093386	0.15119	0.375145	0.0944928	0.103872	0.123035	0.527451	0.0634996
RALGPS2	9.16072	8.92956	4.37157	12.7995	0	0.10043	0.0980799	0.0288971	0.148903	0.118192	0.167358	0.0785665	0.0625402	0.00933328	0.603297	0.0896642	0.110669
TNFRSF13C	1.85546	1.58905	0.38398	3.25397	0	0	0.24685	0.015149	0.201005	0.117175	0	0	0	0	0.00959011	0	0
BLNK	26.5168	23.5194	20.3451	25.9623	6.89355	2.62374	0.097442	0.0166777	0.0309238	0.0640558	0.147983	0.207617	0.0130413	0.471373	0.321225	0.0136	0
FCRLA	41.5625	46.3916	33.4852	34.6577	0.260562	0	0.224028	0.0603777	0	0.182159	0.350026	0	0.216739	0.136549	0.181561	0	0
MS4A1	138.316	148.847	126.272	135.828	0.000218754	0.00127872	1.03606	0.199982	6.90042	2.98639	0.567912	1.67324	1.83771	0.437782	1.61164	0.218911	5.67146
C16orf74	8.14694	4.85482	5.06469	1.43187	0.137576	0.411805	0.938042	0.176925	0.211009	0.584155	0.872615	0.245161	0.413518	0.0407652	0.51727	0.0389845	0.861614
SCN3A	0.889697	0.0789903	0.236951	0.602222	0.00215624	0	0.0160381	0.00913474	0.00873891	0.0187832	0.195368	0	0	0.0118401	0.0385093	0.575781	0.415838
CD79A	132.398	115.457	141.151	112.743	0.0034062	0	0.715734	3.38603	2.5979	0.292902	0.790553	6.6438	1.1276	1.87829	1.42688	0.0227549	0.0540585
SDK2	0.962024	0.284092	0.787296	0.979436	0.000125004	0.0654095	0.101786	0.00558102	0.0138746	0.0433223	0.250377	0.0211003	0.0115612	0.00143213	0.0301158	0.0738296	0
IGLL1	5.26637	28.3301	3.10166	4.81061	0.0882335	0.0330828	0.124033	0.029392	0.0330347	0.417562	0	0.112021	0.122471	0.0823078	0.0391809	0.0707531	0.205884
WDFY4	5.87372	5.83473	6.95362	6.49971	1.06478	0.577912	0.025232	0.0234182	0.019085	0.00999856	0.0691891	0.000612375	0	0.128892	0.109048	0.00447694	0.0675985
ARHGAP24	5.39405	6.2419	6.9197	1.56125	1.14721	0.80208	0.0113203	0.0142699	0.00112921	0.0317338	0.113648	0.222713	0	0.0641982	1.30274	0.541084	0.199463
EBF1	5.90329	2.94404	4.56005	4.12084	0.000796879	0.0197868	0.0386888	0.0615174	0.0372502	0.015602	0.0738776	0.0362549	0	0.0274197	13.0468	2.32386	0.0590369
MOB3B	3.06094	1.08799	3.50052	3.61699	0.52142	0.685258	0.0667602	0.0189201	0.0689799	0.00104348	0.690204	0.0186432	0.00282654	0.00861729	0.217907	1.21135	0.00834625
HLA-DOB	41.552	44.5752	29.1926	56.265	1.16083	0.199496	0.300725	0.117246	0.11862	0.0786983	0.276249	0.402536	0.0167654	0.388723	1.64796	0.156415	0
KMO	3.26502	1.73885	0.781212	3.13678	0.990971	0.623818	0.0464931	0.0250963	0.0581814	0.0278814	0.353311	0.452127	0.0394693	0.0421767	0.0246393	0.118338	0.0458643
NCF1C	36.5011	27.5644	22.637	26.2665	19.5886	15.6281	0.581392	0.108904	0.820982	0.440237	0.0207643	0.411604	0.21159	0.115384	0.591194	0	0.587169
FCRL2	8.57543	13.077	6.38186	10.4508	0.00990629	0.00590169	0.0564303	0.050223	0.118518	0.0370067	0.57916	0.006969	0.0250918	0.0798527	0.00181969	0.0566926	0.0087308
LARGE	1.13978	0.291596	0.484381	1.55857	0.158599	0.00567216	0.00530976	0.0445016	0.0308273	0	0.049295	0.01186	0	0.0407916	0.218996	0.176741	0.0506365
BEND5	5.60717	2.89509	8.7818	6.44748	0.285493	0	0.151723	0	0.00549492	0.514727	0	0	0	0.334508	1.78203	3.13861	0
FCRL1	20.8329	18.4565	31.0359	19.0132	0.0438592	0.0322293	0.437593	0.149976	0.43967	0.117472	0.464006	0.631231	0.098377	0.604759	0.132442	0.197587	0.0453073
CD1C	8.46695	9.41383	13.4347	6.50962	0.0349231	6.72729	0.0145274	0	0.00195471	0	0.234659	0.00241087	0.00794902	0.016098	0.0858204	0	0
PCDH9	3.321	4.94456	1.55653	3.4716	0.0161867	0.00198365	0.0290432	0.00727778	0.0150204	0.00659008	0.231324	0.00137207	0.0592032	0.0162839	0.674249	0.136294	0.526273
PNOC	4.86868	8.0854	4.76387	4.44952	0.105937	0.018033	0.000666097	0	0.00754557	0	0	0	0	0.0135069	0.237776	0	0
STAP1	24.659	23.9942	19.7666	24.1306	0.880385	0.646084	1.70884	0.824338	0.00119122	0.810006	0.737914	0.0739904	1.30234	1.26824	0.147424	0.0768772	2.7061
TSPAN13	11.2697	7.3991	9.40366	13.5185	0.206558	0.0461786	0.265707	0.172209	0.0020466	0.109282	0.0992419	0.895096	0.251746	0.0721835	0.0297377	8.20948	1.36222
IGLL5	114.086	708.37	57.2968	111.743	1.94261	1.34095	6.32667	0.495452	0.0304981	8.38571	0.410316	1.77728	2.42056	2.04951	1.44552	0.963329	2.32393
NAPSB	47.6221	90.7939	42.3317	63.2887	20.7622	12.7821	0.0902722	0.0620698	0.00144296	0.2862	0.0511498	0.0950439	0	6.19922	0.428417	0.0604464	1.21026
HHEX	6.04893	5.88301	5.30891	4.07719	1.38569	1.84443	0	0	0	0	0	0	0	0.0196418	0.221308	7.26357	0.010423
MEF2C	13.5118	11.957	8.64212	15.1701	3.09629	3.7784	0.102781	0.104789	0.310796	0.0107637	0.359969	0.307917	0.715198	0.31158	0.531469	5.80136	0.43681
COBLL1	3.96724	3.64248	5.75623	5.14786	0.0519203	0.34388	0.00452937	0.0387398	0.00152098	0.00552172	0.25109	0.0960105	0.00282654	0.027139	2.11423	0.744329	0
RNASE6	34.9876	27.58	16.3835	15.7589	53.5939	31.7646	0.646667	0.737116	0.109043	0	0.428657	1.91224	0.151389	0.223343	1.15982	0	0
FCRL5	6.12091	13.4995	11.0648	3.43484	0	0	0.0307443	0.0313711	0.106612	0.11337	0.176951	0.0083254	0	0.0420011	0.000852463	0.0585827	0.0112692
CD40	26.3888	29.6538	18.1771	29.0967	7.78634	8.49286	0.256043	0.466139	0.423964	0.415389	0	0.807279	1.70421	0.134097	6.90555	8.91072	1.90604
CBFA2T3	0.913763	1.22515	0.763249	1.35422	0.127657	0.573322	0.00877528	0.0177474	0.00119959	0	0.0258269	0	0.00333675	0.0227893	0.0888325	0.149597	0
ADAM28	42.8929	36.613	41.4792	36.6026	10.7452	9.2588	0.110057	3.16622	7.40181	1.17508	0.608142	0.0221007	0.414828	1.13769	1.42907	0.697446	7.91861
NCF1B	31.6569	19.8421	23.2976	25.1341	7.7409	12.9916	1.2539	0.715886	1.24219	0.29002	0.906141	0.821327	1.09027	0.329506	0.0179016	0.0355224	0.519277
CD79B	162.973	138.134	95.3703	134.265	0.458881	2.33796	3.82437	6.23557	6.68104	6.83306	4.65028	10.782	18.0127	7.08057	1.25264	2.9005	9.28998
LY86	29.1632	27.9673	25.9949	16.134	37.3768	22.7134	0.344999	0.505243	0.395888	0.594387	0.0114113	0.582974	0	0.192455	0.383705	0	0.0277515
KLHL14	2.06746	2.00023	3.73912	1.64671	0	0.378234	0	0.081667	0.00695621	0.00135402	0.31452	0.328206	0	0.0611004	0	0.0790758	0.0360208
CNKSR2	1.28863	0.641915	0.783436	0.621019	0	0.00280326	0.137923	0.023292	0.00837433	0.00127328	0.156182	0.606312	0.231397	0.125776	0.0387868	0.00372314	0
NCF1	45.0238	42.3914	50.145	39.8488	23.5549	44.382	1.01785	0.916618	0.697093	0.696359	0.536972	1.09466	2.18452	0.746315	0.743667	0.111769	1.47225
SLC6A16	2.39886	0.929652	0.748917	0.766791	0.0154687	0.0467038	0.0888333	0.0881854	0.317928	0.533084	0.590312	0.29126	0.0763647	0.00609874	0.0944569	0.22098	0
P2RY14	2.91696	1.5966	3.63203	2.57847	0.69656	1.71501	0.171531	0.0248104	0	0.0872724	0.388702	0.184053	0.548652	0.105848	0.0427213	0.0475995	0.274927
C12orf42	1.80218	1.1851	2.5756	0.458361	0.0486856	0	0.238909	0.338899	0.0724854	0.168965	0.66804	0.0477901	0	0.0156791	0	0	0
CD180	13.8723	18.4758	8.31412	14.2346	4.70873	2.3108	0.116171	0.00148135	0.000315153	0.00604967	0.118946	0.00619384	0	0.0483824	0.0133444	0	0
HVCN1	31.7982	30.1341	28.4326	43.8489	6.52263	4.68164	0.427588	1.9452	2.41945	0.596787	1.15273	0.92832	0.783994	1.81527	0.396356	1.19031	1.33272
GRAPL	3.76723	1.81849	1.67918	0.532784	0.106455	0.147489	0.538513	0.101144	0.224555	0.596634	0	0.540512	0.300461	0.0132838	0.104936	1.4058	0.0559215
STAG3	2.73488	2.83457	4.69691	1.01805	0.0646248	0.16528	0.273826	0.0216764	0.0951163	0.130847	0.141408	0.219191	0.140383	0.213054	0.0127213	0	0.012923
MIR600HG	1.55792	2.80065	0.499568	1.0215	0	0.00831149	0.224094	0.243842	0.455021	0.0421493	0.128132	0.270071	0.0297252	0.0256286	0.0145737	0	0.399062
KIAA0226L	12.0802	17.937	15.2272	8.67965	2.53941	3.09666	0.0180395	0.00464624	0.0097804	0.00651553	0.255323	0	0.0519198	0.139259	0.334544	0.024384	0.510528
TNFRSF13B	8.04066	9.31544	8.91004	8.40204	0.0171563	0.00575413	0.060286	0.0327475	0.0417881	0.410243	0.0702978	0.455187	2.17023	0.658556	0.238022	0.0500288	0
TBC1D9	2.29669	2.26429	2.55916	0.990036	1.38856	1.15691	0.0471023	0.00182948	0.00939736	0	0.0441994	0.119342	0	0.0552013	0.572069	1.38411	0.249729
TLR9	2.40902	3.19878	3.44523	0.96067	0	0.0234273	0.280338	0.236324	0.0559642	0.468252	0.40557	0.308864	0.836732	0.0759872	0.0393111	0	0
GAB1	1.26675	0.446472	2.32935	1.05662	0.210327	0.296508	0.0350041	0.00956322	0.0185766	0	0.290051	0.01928	0.00453063	0.00944445	0.815018	0.845036	0.822182
CLEC17A	9.84762	15.6498	9.25229	18.5375	0.110373	0.127315	0.128135	0.070199	0.0823378	0.168469	0.537328	0.375698	0.133652	0.670898	0.114359	0.276584	0.0879616
CD72	33.5273	22.4166	22.2475	34.2745	15.5363	8.42707	0.429883	3.89181	4.09101	0.671432	3.00821	0.691966	2.46908	3.4323	0.304509	0.950717	1.24579
PLCG2	12.4953	12.5321	11.7045	9.82571	0.829501	1.91146	0.136962	0.753273	1.22207	3.08105	0.79449	0.279279	0.0530319	0.461724	0.0212786	1.98418	10.4019
USP6NL	2.1489	1.6881	2.70029	1.42761	0.70878	0.142575	0.067021	0.0534473	0.0145196	0.00242856	0.141237	0.219973	0	0.00602161	0.126954	0.322425	0.0787892
CIITA	25.0398	16.1889	19.3207	16.0242	6.68149	7.65695	0.402596	1.61449	1.45047	1.27029	1.90881	0.954476	0.361285	2.74961	0.712436	1.04286	0.39348
FGD2	13.1655	17.442	14.7776	12.2147	11.0745	14.1929	0.552419	0.240749	0.144167	0.310622	0.745284	0.189377	0.134348	0.382671	0.195145	0.111106	0.548263
TREML2	4.3474	2.08095	6.63056	7.69775	0.0435328	1.50879	0.189883	0.0103245	0.0125005	0.0199072	0.818812	0.0159074	0.00906123	0.157021	0.0241317	0	1.04812
ICOSLG	1.48375	0.821626	2.15627	1.00384	0.921122	0.781881	0.164376	0.00956831	0.145498	0.0238383	0.00219493	0.0124645	0.160858	0.0121744	0.04554	0	0
SNX29P2	3.20128	3.3011	3.09391	7.08241	0.140608	0.9327	0.338219	0.261893	0.159798	0.294777	0.175268	1.20116	0.313886	0.0240996	0.592699	0.321969	0.117619
ANGPTL1	0.819852	1.24288	0.624137	1.73663	0	0.00483603	0.015649	0.00594313	0.0042457	0	0.0514031	0	0	0.00554318	5.58688	0	0
SIGLEC14	14.8506	10.9	12.1883	3.14584	9.36426	17.777	0.207808	0.426672	1.42483	0.625759	1.09415	0.156658	0.226288	0.141472	0.255626	0.35259	0.28019
PNPLA7	1.3711	1.16071	0.757968	0.473612	0.339076	0.0471463	0.189073	0.13875	0.0187705	0	0.181558	0.0781007	0.0102863	0.00576548	0.138771	0.140322	0
CXCR5	25.6401	19.7343	24.2264	23.709	0.00301566	0	3.52729	0.54289	2.42936	2.11095	2.03669	20.4488	4.64867	1.12293	0.434647	0.00492311	0.332455
ALOX5	18.8622	26.7454	14.8815	11.5101	12.5153	35.8566	0.482437	0.00524221	0.000649723	0.00619251	0.434733	0.106513	0.00931637	0.0205432	0.204212	5.60289	0
CR1	3.20737	2.2575	5.17791	1.61131	0.997919	0.831788	0.15196	0.064406	0.0774308	0.167695	0.46273	0.085853	0.0638365	0.0517242	0.0617041	0.0919536	0.0848469
CCSER1	2.56731	0.781669	3.03363	1.62383	0.108158	0.0164753	0.11203	0.0643113	0.193121	0.0813598	1.26296	0.0286663	0.0712253	0.15198	0.0596409	0.402038	0.0611154
PTPRK	2.31524	0.866294	1.41154	1.61429	0	0.17779	0.0846667	0.28894	0.0370017	0.107086	0.485226	0.0655179	0.0879159	0.0496418	1.31866	3.04899	0
OR52N4	3.18335	3.42567	0.0982255	1.46046	0.0729986	0.0076721	1.04938	0.0118419	0.639204	0	1.86049	0	0.0557356	0.183499	1.24794	0.179965	0.0117114
CPNE5	2.63172	5.9057	1.81719	2.9471	0	0.0036885	0.0778316	0.00802513	0.00530225	0.0618315	0.0135347	0.00610079	0.132252	0.0177777	0.0121803	1.49823	0
IRF8	73.1167	107.884	110.357	66.3847	20.8566	21.4707	0.38083	4.41692	15.2766	1.52948	3.01237	4.14297	0.0349591	8.13212	2.57881	2.37774	17.7521
OSBPL10	1.87824	4.89413	1.44813	0.577856	0.0921727	0.00311473	0.000750862	0.149048	0.00369878	0.000478269	0.0537821	0	0	0.0117408	1.0536	1.78995	0
GAPT	10.2809	8.65913	10.9521	10.1588	1.84607	5.52986	0.183856	0.11763	0.110735	0.196323	0.752246	0.130946	0.0397038	0.0706738	0.171443	0.222126	0.0319999
CYBB	11.3279	6.71001	17.0258	7.07719	40.0204	37.8757	0.0192818	0.00482111	0.370057	0.0866605	0.16295	0.00287598	0.00311225	0.239841	0.246784	0.153308	0.0120385
C1orf186	0.612049	0.714945	1.04464	0.810481	0.0209525	0	0.0148375	0.00996437	0.0130129	0.327318	0.145284	0.0597281	0.0191533	0.0216049	0.00706551	0.0407537	0.0230974
TNFRSF17	2.00989	6.15931	1.8588	0.82496	0	0	0.0381996	0	0	0	0.0396314	0	0	0.00823451	0	0.0207076	0
LCN8	1.51433	3.4136	0.36876	1.75109	0	0	0	0	0	0.032653	0.0185261	0	0	0	0	0	0
DERL3	2.75201	10.2415	2.17525	2.76493	0.0369383	0	0.120756	0.146314	0.00184433	0	0.0108284	0.045533	0	0.852549	0.18764	0.392929	0.619
MEF2B	0.0292753	1.78586	0	0.52726	0	0	0.101607	0.0852906	0.0157427	0.00229191	0.0149131	0.0184183	0.138487	0	0	0.222679	0
ZNF711	0.339572	1.75127	0.714588	0	0.000453125	0	0.27164	0.000726323	0.0135977	0.00827362	0.0677175	0	0.00786729	0	0.193118	0.0754453	0
GPM6A	0.501972	4.40143	1.43964	1.698	0	0.00322947	0.00665919	0	0.0088659	0	0.68615	0	0	0.0133457	0	2.66816	0
PARM1	0.401035	2.44232	0.135789	2.96596	0	0.815813	0.00470404	0.000991585	0.000391066	0	0.316496	0.301075	0	0.0278896	0.956263	0.345361	0.0230974
ST14	0.299171	3.26983	0.251322	0.734094	2.58895	1.00249	0	0.000648416	0.104477	0	0	0.00254267	0.0891009	0.0215313	0	0	0.00707696
DHRS9	0.0249245	5.19297	0	0.191869	6.08868	4.87452	0.0297419	0.0178338	0.00734534	0.014596	0.25718	0.0976031	0.00986735	0.0274247	0.00386887	0	0
RGS13	0.27007	4.91489	0	7.38541	0.0169227	0	0.0091435	1.43042	0	0	0.243747	1.7048	0	0.402295	0	0	0.039557
EAF2	13.4753	29.7388	10.9123	18.929	5.50872	2.57574	1.17556	0.135589	0.274074	0.184571	0.101723	0.934903	0.268323	0.607671	0.156196	1.65521	1.12804
P2RX1	1.24533	3.3945	1.32436	0.148027	1.20606	2.62576	0.0366697	0.0417142	0	0.0220994	0	0	0	0	0	0	0
ABCA6	0.454958	2.09728	0.118294	0.811219	0.677995	0.299204	0.0140971	0	0.00590181	0	0.0757806	0.00883721	0	0.00728399	4.21387	0.0841538	0.0489619
BCAR3	0.783926	1.69749	0.111194	0.384992	0.601847	0.299899	0.242968	0	0	0	0.151946	0.00834885	0	0.01917	0.839522	1.79399	0.00873082
ELL3	2.77824	9.72528	3.63057	5.10545	0.238421	0.00967219	0.122525	0.194061	0.185457	0.6746	0.144131	0.0484558	0.0307454	0.221837	0.294409	0.27831	0.0423644
TFEB	4.81863	7.63076	3.81661	1.83633	2.12965	1.79698	0.157397	0.378514	0.0735412	0.178319	1.33881	0.322714	0.206327	0.632528	1.02328	0.419505	0.154309
LRRC18	0.773217	1.08766	0.177786	2.14738	0.00492187	0.0130492	0.0144118	0.0105915	0.0169718	0.00331678	0.185564	0.00732558	0.0425012	0.0135876	0.0829333	0.00526147	0.0346924
NAPSA	0.428291	1.36458	0.308574	0.271143	0.260703	0.120445	0.160195	0.283847	0.503736	0.146179	1.24457	0.288869	0.619431	0.144459	0.00690169	0.0144	0
BASP1	1.54391	3.39397	1.58346	0.338849	1.67005	0.655309	0.0870956	0.086242	0.015071	0.000378884	0.00808234	0.0724594	0.129796	0.127173	1.96934	0.0115539	0
LRRK1	0.304953	1.15521	0.511406	0.847084	0.357234	0.730065	0.0213697	0	0.00395642	0.0226029	0.18323	0	0	0.000792967	0.557381	0.542841	0
COL4A4	0.511466	0.852486	0.907248	0.770941	0.0520778	0.0391462	0.0473929	0.00387358	0.00415972	0.0110871	0.02689	0	0.00586733	0.00948002	0.729861	0.0335529	0
DOK3	10.7648	16.5092	8.98426	5.14638	14.0019	13.6374	0.202046	0.0344467	0.363171	0.0260621	0.0397932	0.0786047	0	0.15941	0.541839	0.792606	0.00646154
BCL7A	1.42469	1.60153	1.21157	0.984057	0.0119063	0.0244272	0.0845231	0.0442377	0.141704	0.0221426	0.0401825	0.0132479	0.0179793	0.100442	0.505675	0.365554	0.0815184
LRRK2	1.58409	2.39575	0.661786	2.00899	0.615993	2.83978	0.0212648	0.00767148	0.0849418	0	0.206154	0.00280623	0	0.0421083	0.0870972	0.024877	0.0335575
E2F5	3.35629	5.15067	1.36653	7.91705	0	0.0258205	0.117659	0.237858	0.884851	0.368936	0.424314	0.0201551	0.699009	0.099584	0.430102	0.0125385	1.3453
TCF4	8.18977	16.6292	5.95554	10.1814	2.31228	1.09895	0.136891	0.0185182	0.173427	0.150867	0.323014	0.0401697	0.123327	0.205679	7.65722	21.7851	0.913188
CDK14	2.9104	5.51751	1.73306	2.50233	0.174016	0.807228	0.100546	0.644241	0.953232	0	0.668985	0.456859	1.20383	0.159048	0.356413	0.00350768	0
PAWR	0.895194	2.00825	0.60294	2.14098	0	0	0.0182956	0.0686611	0.00284181	0	0.276328	0.00273642	0	0	0.776569	0.702636	0.49013
RASGRP3	5.24405	8.31789	3.7355	6.57747	1.19342	0.963603	0.0976125	0.253454	0.43069	0.00113665	0.382534	0.00668991	0.737301	0.351514	0.303854	8.41477	0.00826932
GRAMD1C	0.785689	1.21125	0.434581	0.259852	0	0.0348199	0.0268342	0.0543838	0.205324	0.416978	0.0393117	0	0.0498992	0.00222225	0.303362	1.41143	0.00926932
FADS3	2.56628	3.83004	4.58507	2.51788	0.491381	1.30932	0.174919	0.00508012	0.143997	0.00844124	0.0893976	0	0	0.00890128	2.53167	1.62849	0.641512
CECR7	1.1782	1.28405	0.310654	1.36382	0.209382	0.222832	0.125218	0.031724	0.292534	0.00198759	0.343057	0.00479068	0	0	0.0365739	0.00387686	0.253636
SYK	12.8107	22.024	14.2784	13.4543	8.16567	10.6318	0.190707	0.129457	0.307138	0.174262	0.926294	0.116914	0.180865	0.699366	0.410926	0.113536	6.80582
TXNDC5	1.27227	9.00036	2.86651	1.53989	1.5474	0.184561	0.222233	0.144348	0.80529	0.227644	0.664089	0	0.478938	0.249361	3.75328	8.04846	0.653926
NIPSNAP3B	1.63042	1.75926	0.27324	1.61798	0.146565	0.415664	0.269534	0.028697	0.000368783	0.0849449	0.543466	0.0630079	0	0.00451855	0.981726	0.594505	0.404425
MED12L	0.0333608	0.19639	0	0.436061	0	0.0761494	0.0137768	0.000218947	0.0197243	0.00124844	0.234509	0.0204504	0	0.00268979	0.0356057	0.184077	0.00524996
ZNF608	0.522361	1.1534	0.445838	0.356842	0.00493752	0	0.0291183	0.00784821	0.102455	0.0102737	0.148429	0.197199	0.00256121	0	0.41779	1.64473	0
HDAC9	3.21953	3.26115	5.15906	1.91653	0.230641	0.880655	0.25975	0.117345	0.469184	0.144921	0.308381	0.737419	0.0240913	0.340431	0.46295	0.105495	0.488781
PKIG	12.6655	15.3493	17.994	20.5924	1.00751	0.635127	0.524166	0.268839	0.0806201	0.124885	0.080364	0.0846261	0.028205	0.191848	12.8058	11.4405	1.98613
RAB31	1.63242	11.8105	1.73089	3.71009	19.2021	19.5206	0.0478304	0.0919666	0.23646	0.0328681	0.365811	0.0201474	0.00820409	0.199484	9.97072	3.14239	0.139556
ZNF860	1.11816	3.72695	0.908232	0.0184502	0.0314063	0.00234432	0.0679687	0.0502511	0.301257	0.179168	0.605621	0.0616889	0.031326	0.126607	0.0125901	0.1	0.0661335
TTC21A	1.27425	1.58834	0.405538	0.665397	0.381615	0.155494	0.0592319	0.142916	0.0705013	0.184205	0.154616	0.235189	0.102859	0.243809	0.567901	0.63861	0
MZB1	6.33434	56.3838	5.26715	18.0674	0.643853	0	0.667839	3.75007	2.95267	0.94134	1.68609	0.263487	8.02713	3.23653	0.668999	0.0187536	0.0554786
KYNU	4.99388	9.2165	4.12903	9.58831	10.6578	14.2494	0.139506	0.0179052	0.00205988	0	0.130528	0.00574422	0	0.0665932	0.0971458	1.23699	0
TSPAN33	0.817555	0.847174	0.431063	1.68759	0.875334	0.126146	0.22743	0.112946	0.140369	0	0.160758	0	0.146998	0.0121111	0.00821305	0	0
PLD4	5.78989	6.44936	9.23064	1.94835	5.33177	7.19353	0.0210537	0.00284642	0	0.0830751	0.0191174	0.00877511	0	0.0113456	0	0.0957517	0
SLC45A3	0.328725	0.763308	1.69061	0.386972	0.00193748	0.00672139	0.000382347	0	0.00247923	0	0.0222812	0	0	0.00114812	0.142638	0.575464	0
IL6	1.59356	2.12832	13.3615	2.05863	0.500002	10.423	0.0783548	0.00766333	0.0488937	0.0146329	0	0	0	0.00886421	8.54029	0.434624	0
TMEM163	0.0694878	0.646164	1.8894	0.245926	0.157838	0.00814747	0.148483	0	0	0.241384	0.020276	0	0	0.0127654	1.73919	0.101909	0
NETO1	1.04622	0.0928464	2.43478	0	0	0	0.0198507	0.0195644	0.0022699	0.023721	0.507708	0	0.0309788	0.0719113	0	0	0
CD83	24.3859	26.3636	168.834	40.9801	27.7519	47.6278	1.49351	0.317829	0.257503	1.75721	1.52071	0.678267	2.07916	0.847842	0.0604602	0.663719	4.66061
GRASP	0.470067	0.223154	1.43336	0.252252	0.134296	0.483818	0.187401	0	0.000594666	0.0116341	0	0	0	0	0.188081	0.691615	0.342464
GLYATL1	0.152539	0.481061	0.880377	0.259018	0.0146718	0	0.0102871	0.0686907	0.122748	0.00659588	1.4854	0.0435817	0	0.00987662	0	0.105293	0
CRIP3	1.81687	2.24078	2.79164	0.503327	0	0	0.00758673	0.122372	0.0332335	0	0	0.0281243	1.12343	0.00980094	0	0.0516131	0
ZNF165	2.19818	1.52221	5.40279	3.30776	0.00164062	0.192163	1.16548	0.0707655	0.208572	0.104245	1.01748	0.134999	0.0186015	0.0144197	0.283321	0.0449544	0
RASGEF1B	3.89331	3.80271	21.1825	0.886515	4.42639	8.44955	1.86814	3.27812	2.19472	3.03923	1.75955	1.08497	0.580094	2.60205	0.401015	0.142712	2.25414
ZBTB16	10.6824	0.587561	40.1412	0.296429	1.57059	10.4132	8.55925	0.13114	0.0735175	1.14387	1.1106	2.3586	0.137439	0.191921	4.84427	3.95978	40.1356
MGAT5	3.01991	2.18947	6.08863	2.65365	0.559926	0.0458507	0.865294	0.0778175	0.356042	0.628571	1.21301	0.717496	0.501015	0.488351	0.193931	0.395356	2.94498
GNG7	4.37315	3.33012	8.74763	5.76762	0.537162	0.326903	0.32564	0.150379	0.273373	0.145351	0.541879	0.192443	0.134857	0.105195	0.063508	0.923486	0.241444
PRDM4	0.716574	0.8672	3.32938	1.70391	0.525915	0.121706	0.556225	0.470242	0.765747	0.488346	0.530076	0.338343	0.765921	0.235018	0.510149	0.228557	0.227595
NR4A1	1.54465	2.12131	36.1138	1.12348	2.6227	27.4637	6.96597	6.29319	1.96095	1.23296	5.3754	8.26258	8.76034	2.30861	44.1742	18.352	9.09148
PPP1R26	0.135695	0.00811114	0.478595	0.102874	0.203815	0.280437	0.0699053	0.0791579	0.123434	0.0414041	0.263632	0.0709511	0.100918	0.0486788	0.0897386	0.0592004	0.542815
KBTBD8	4.06367	3.88333	8.60994	2.2445	0.0650296	1.80978	0.794025	1.37928	1.55394	0.474393	0.824599	1.16812	2.20497	1.04352	0.150358	0	0.57718
ZBTB18	0.563267	0.463167	0.754872	1.11909	0.0417802	0.0981809	0.156369	0.0174904	0.0867151	0.00321117	0.281641	0.0956049	0	0.00270008	0.159327	0.0072462	0.24315
CDCA7L	6.93114	7.38893	9.014	6.84819	1.723	0.378697	0.82672	0.477677	0.732626	0.54226	1.30493	2.98594	0.81603	6.8291	0.674359	0.0514619	0.0834231
P2RX5	18.5686	10.5763	23.0219	11.9992	0.0770806	0	1.2219	2.74432	4.91719	1.47371	1.69538	10.4782	2.49514	1.80395	0.622875	0	2.54207
CCDC112	0.769709	0.631493	1.77205	0.160151	2.09621	0.567591	0.3599	0.0544646	0.0579303	0.184921	0.175902	0.00243414	0	0.00243207	0.847567	0.317246	0.0398066
PPFIBP2	2.84246	2.36382	2.3898	2.5294	2.70013	2.01816	0.401218	0.00633462	0.239294	0.677384	0.0229218	0	0	0.0182212	2.67635	0.0585059	0.0291154
SIK1	2.76149	1.64757	10.8226	2.47531	0.364496	1.34913	3.17655	1.55619	0.26516	1.59055	1.65337	1.60774	0.37456	0.630361	0.419862	0.956936	3.67432
C17orf107	0.316655	0.189313	1.3403	0.0275732	0.150454	0.436632	0.483009	0.483661	0.272114	0.551658	0.362485	0.46849	0.232453	0.0660001	0.0153443	0.0170923	0.271481
ZNF154	0.237417	1.65017	3.61062	4.40953	0.0336236	0.0956525	1.2507	0.783464	0.0957963	1.45748	1.02629	1.20141	0.0837233	0.0351358	0.0920809	0.531518	2.60166
GATM	2.2022	4.25844	4.85141	0.455052	8.69017	1.91252	0.173931	0.00269895	0	0.00599997	0.070617	0	0	0.0277419	1.15453	0.25093	0
MPEG1	7.41064	9.12716	9.40968	5.57847	14.4639	27.2041	0.122066	0.00845683	0.167736	0.00890063	0.339181	0.00979076	0.0112857	0.788296	0.165625	0.0235693	0.0194809
IFT57	8.70794	9.75251	15.3017	6.61466	0.452377	1.44726	2.59835	0.965874	0.825716	1.32236	1.9322	3.39221	2.96502	1.46678	5.14176	4.39876	1.2395
PRICKLE1	3.09119	1.34741	2.54176	2.70784	0.503135	0.125528	0.0615055	0.16776	0.175897	0.390699	0.295979	0.00196126	0	0.0281456	5.84648	4.98144	0
EHD3	3.82406	3.14073	4.3601	0.737015	0	0	0.691086	0.261735	0.593251	0.33918	0.550907	1.83502	1.43672	0.0416933	1.05779	2.37234	0.72188
PRKCE	1.20479	1.05773	1.63569	0.26561	0.213592	0.188428	0.21342	0.162134	0.471058	0.463403	0.0621807	0.0236277	0.00480615	0.0884353	0.506151	0.59487	0.0109807
KDM6B	0.672812	0.555627	4.52492	0.377955	0.366366	2.08135	1.15662	0.669737	0.564932	0.804258	0.839187	0.945053	1.4036	0.215612	0.827594	0.464543	1.37453
VTCN1	0.00237439	0	0	0.769678	0	0	0.00947754	0.017878	0.000935072	0	0.158704	0	0	0.00969132	0	0.0804129	0
GCNT3	0	0	0	1.42916	0	0	0.300563	0.0064292	0.107791	0	0.152554	0	0	0	0	0.272594	0
C6orf222	0	0	0	0.458557	0	0	0	0	0.020989	0.0359303	0.1055	0	0	0.0526168	0	0	0
HMGCS2	0	0	0	1.02344	0	0.0201634	0.0504063	0.026482	0.121917	0	0.0540219	0	0	0	0	0	0
PTPRR	0.000819894	0	0	1.92575	0.0282032	0.00290158	0.0262434	0.00166316	0.484825	0	0.132344	0	0.00397954	0.0763497	0.0715901	0	0
POM121L2	0	0	0	1.88223	0	0	0.0189237	0.0366609	0.0353288	0	0.0520746	0.0051783	0.0200818	0.0377304	0	0.0720915	0
ADCY10	0	0	0.113253	0.484603	0	0	0.0396389	0.00380844	0.0147054	0	0.0420946	0.00821709	0	0	0	0	0
PGR	0	8.33344e-05	0	0.520475	0.00234379	0.000688521	0.00489964	0.00282314	0.0049144	0.00106211	0.147755	0.00155041	0.000969381	0.00116046	0.0882113	0.00170771	0
SYT9	0.00381517	0.141981	0	2.09136	0.00934379	0.191161	0.0178777	0.00119999	0.00790965	0	0.430458	0	0.0604781	0.0674663	0	0	0
OR52E2	0.137678	0	0	7.48506	0	0.726628	0.0090482	0.00916228	0.0462881	0	1.17019	0	0	0.02989	0.568831	0	0
PTPRT	0.00315167	0.000466667	0	0.27173	0.00195319	0	0.00336171	0	0.00406651	0.00583847	0.119437	0	0	0.00510897	0.00375403	0	0
DCC	0	0	0.0274988	0.644757	0	0	0.0077836	0.00815146	0.00803386	0.00554657	0.150918	0.00364344	0	0.00885775	0.0016393	0	0
PRAMEF11	0.00647899	0.253276	0	1.96537	0	0	0.0158027	0	0.028523	0	1.13572	0	0.0709697	0.00780245	0	0	0
DSPP	0	0	0	0.974435	0.0687177	0	0.0774914	0.00902488	0.0451653	0.0012795	0.234824	0.00531009	0	0.00545727	0.00803275	0	0.0720947
FRMPD2	0	0	0.0014643	0.596727	0	0	0.00690831	0.012147	0.0135018	0	0.356756	0.0021318	0	0.00758114	0	0	0
OR2T29	0.0273314	0.0123942	0	1.07521	0.0140313	0.0470653	0	0.0135048	0.0418123	0	0.538038	0	0	0.0267608	0	0	0
CXXC4	0	0	0.0359061	1.08665	0.0181085	0	0.00587531	0.00297895	0.00192473	0	0.367833	0	0	0	0.0241964	0.0530624	0.572101
C6	0	0	0	0.58757	0	0	0.0175191	0.000423165	0	0.0180439	0.253854	0	0	0	0.132429	0	0.00744235
HTR4	0.133171	0.0428443	0	0.964441	0	0	0.0232095	0	0.022662	0	0.963258	0	0.00908168	0	0	0	0
MOBP	0.0022417	0.00158332	0.00272614	1.81956	0.00157807	0.000147539	0.00357786	0.00238527	0.040151	0	0.712071	0	0.0331111	0.0203569	0.0718335	0.0404168	0.105459
PRAMEF6	0.00590994	0.0438763	0	3.05475	0.148595	0	0.0170102	0.0160252	0.0402872	0.0399263	2.16873	0.012961	0.012715	0.00360498	0	0.131198	0
SPHKAP	0.0139053	0	0	0.558545	0.0145156	0	0.000885817	0.000490521	0.00135974	0	0.589236	0	0	0.0554403	0.00722944	0.0381989	0
CCDC168	0.00516589	0.174228	0.0072619	1.77739	0	0.00206561	0.0128356	0.00519999	0.0914553	0.0052422	0.458763	0	0.0124489	0.0141318	0.0365735	0.000384616	0.1054
OR4C12	0.113469	0	0	2.6116	0	0.00844266	0.0686493	0.012167	0.027974	0.0768803	1.4585	0	0.0396132	0.137128	0	0	0
RAG1	0	0	0	1.07496	0.0163591	0.00131146	0.0379156	0.000724214	0.00276212	0.22476	0.348848	0	0.00407147	0.000888844	0	0	0
HS6ST3	0	0.000350002	0.0107738	0.571357	0	0	0.0218613	0.000282104	0.00590745	0	0.448534	0	0.000755072	0.0140351	0	0	0
OR2T5	0.0273314	0.0129331	0	1.07521	0.0140313	0.0470653	0	0.0135048	0.0426866	0	0.601506	0	0	0.00436437	0	0	0
PKHD1	0.00496209	0.00391667	0.00078571	0.823552	0	0.000901639	0.00781659	0.013019	0.0139527	0.00324223	0.441524	0.0108527	0.00546938	0.00736059	0.00560664	0.00255381	0.00798069
ADAMTS8	0.00256871	0.0796962	0.0200125	0.7891	0	0	0.0501115	0.000760003	0.00662524	0	0.100498	0	0	0.00656795	0.00262289	0	0
ARMC4	0.000469189	0.00178333	0	0.337379	0	0	0.00575782	0.00148421	0.00957163	0.0229446	0.0858814	0.0091704	0	0	0	0.400732	0.0138847
PKD1L2	0	0.0151717	0.0460248	0.39385	0.058392	0.00381963	0.00406404	0.00418316	0.00194773	0	0.168188	0	0	0.000772152	0.101996	0	0
SCN10A	0.0055403	0	0.0262732	0.379747	0	0	0.0194201	0	0.00619934	0.00253418	0.243829	0	0	0	0	0	0
SPTLC3	0	0.0010722	0.0238105	1.04874	0.0040469	0.201767	0.00130795	0.00129685	0.00402134	0	0.11302	0	0.0248783	0.00340743	0.445351	0.615381	0.0874258
AFF2	0.00136968	0.103898	0.00102377	0.78434	0	0.0500812	0.0680914	0.010533	0.00705644	0.00364528	0.182377	0.0724651	0	0.0492832	0	0.00466158	0.0729021
WSCD2	0.0027204	0.000733316	0.0433439	0.454375	0.000140623	0	0.0118409	0.0408098	0.16095	0	0.0362125	0	0.196892	0.00732106	0.00788522	0	0
OR5B21	0.0215551	0.274959	0	1.98188	0.00212497	0.171769	0.122992	0.0120465	0.0145388	0	1.10741	0	0.181297	0.00716043	0	0	0
CACNB4	0.0109383	0.0270991	0.00648814	1.49102	0	0.00755744	0.0234394	0.00202316	0.0123014	0	0.135623	0.00127907	0.00434695	0	0.713234	0.214386	0.0545179
GRM5	0	0.00378334	0	0.759827	0	0.00490162	0.0109534	0.000749468	0.00201425	0	0.564158	0	0	0	0	0.041109	0.0394634
FAM151A	0	0	0	0.639241	0.0249998	0.0358679	0.0444744	0.00253466	0.0290905	0	0.130079	0.0570137	0	0.00517377	1.77774	0	0
UGT2B10	0.0029289	0	0.0252627	1.66864	0.0236875	0	0.0486915	0.0160266	0.0379456	0.0233163	0.481783	0.0038372	0.0483888	0.00135803	0.00604914	0.0216462	0.0151923
SPATA31D1	0	0.000149999	0	0.474631	0	0.0527704	0	0.00178947	0.0010924	0.00262111	0.692311	0	0	0.00503514	0	0	0
APOB	0.00172512	0.000588883	0	0.264424	0	0	0.0183671	0.000132632	0.0016899	0	0.183257	0.00782195	0.0039388	0.00346197	0	0.0165847	0
USH2A	0.00179146	0.0162777	0.00604766	1.15214	0.0193443	0.00477051	0.0284374	0.00555173	0.0742925	0.0108447	0.503077	0.0138068	0.0941232	0.00299593	0.08005	0.0137539	0.016327
GRIA3	0.10539	0	0.0155706	1.20886	0.0103437	0.00108196	0.0016955	0.0080209	0.0696691	0.00796277	0.103206	0.0754968	0	0	0.659463	0.047645	0
SPAM1	0.00270614	0	0	0.707229	0	0	0.0858389	0.048968	0.0673387	0	0.158039	0	0.0247545	0	0	0	0
ADAMTS19	0	0.00217778	0	0.458266	0.00362497	0	0.0368935	0.011554	0.00319921	0	0.273648	0.00512401	0	0	0	0	0.0612094
GABRG1	0.0129142	0.00282224	0.119371	0.624648	0.00365622	0.00444256	0.0169676	0	0.000117053	0	0.346488	0.00158913	0.0170108	0	0.00165568	0	0
LRP1B	0.00021801	0.00198333	0	0.222676	0.0661106	0	0.00317129	0.0106123	0.00441975	0.00391927	0.106702	0.00337988	0.00650003	0.00329632	0	0.00653851	0
DNAH11	0.0105924	0.00677783	0.0107739	0.219917	0.0161562	0.000786889	0.00637196	0.00109525	0.0132902	0.00158386	0.0818993	0.00706975	0	0.0130873	0.0102951	0	0
PLCH1	0.0482413	0.0188059	0	0.905056	0.00809372	0.00122955	0.134762	0.00241052	0.00234005	0	0.207615	0.00653492	0	0.0568101	0	0	0.00299998
HTR3A	0.446068	0.778238	0.380546	2.85215	0.117504	0	0.00845987	0.0127304	0	0.282157	0.223732	0	0	0.0444573	0	0	0
NPSR1-AS1	0.0140666	0.112391	0.00314289	1.91614	0.00271873	0.0109345	0.00693597	0.0228227	0.00805861	0.0729933	0.954788	0.00762011	0.00352037	0.00410623	0.0159835	0.0592318	0.469971
ZNF285	0.0976845	0.00668359	1.6249	3.9852	0.165497	0	0.00234429	0.0801936	0.353617	0	1.45609	0.00313176	0	0.0639457	0	0.205663	0
ABCA12	0.000829362	0	0	0.289376	0.000406253	0	0.00415398	0.0135748	0.00593837	0.000512996	0.13111	0.0483103	0.00165306	0.0270606	0.0265405	0	0.0142886
PTGER3	0.00274403	0.00118888	0	0.9966	0.00184376	0.00377044	0.0295322	0.000720231	0.0538567	0.00810563	0.219146	0.00594571	0.0022959	0.0847257	0.827721	0	0
MYO18B	0.00620378	0	0.00477384	0.275929	0	0.000868847	0.0043271	0.0173622	0.00358403	0.0140559	0.238916	0.0021318	0	0.0112023	0	0.00810769	0
DNAH5	0.00264454	0.00417223	0	0.332991	0.00959367	0.00144264	0.00901557	0.00211681	0.0090604	0.0041615	0.114965	0.00663564	0.0183468	0.00179015	0.0172458	0.00444612	0
MYH15	0	0.0886185	0.120997	0.695442	0.0397025	0.00955735	0.000688587	0	0.114762	0	0.15609	0	0	0.000827159	0	0	0.0315199
ONECUT2	0	0	0.0660463	0.711476	0.00362497	0	0.00399815	0.0125642	0.0985173	0.10336	0.513416	0	0.0152544	0.0269231	0.061031	0.00839999	0.0191346
PRTG	0.000625578	0.00433336	0	0.575022	0.00885923	0.00391809	0.00804838	0.0312438	0.0383209	0.0479693	0.219114	0	0.0136932	0.0391745	0.00259023	0.020523	0
DNAH2	0.00159716	0.000977787	0.00238091	0.196452	0.0157661	0.00632791	0.00321972	0.0018358	0.0240782	0.00198759	0.0920114	0	0.00160205	0.000432101	0	0.158492	0
SLC38A4	0.0670502	0	0	0.833909	0.0541571	0.0138361	0.00326125	0	0.0397755	0.00568946	0.127123	0.019605	0	0	0.213406	0.877951	0
NRXN1	0.0290623	0.0101389	0	0.660042	0.019079	0.000868847	0.00414368	0.00114947	0.048057	0.0206643	0.397391	0.0202398	0	0	0	0.00175386	0.00248084
LGI2	0.00331753	0	0	0.244548	0.233094	0.276249	0.00252239	0	0.00598828	0.00168321	0.181885	0	0	0.000928073	0.0567065	0.187789	0.00536545
CHRM2	0.119493	0.0051722	0.00839283	2.09842	0.00450002	0.00219675	0.036722	0.00921101	0.0119817	0.0114407	0.803181	0.0277058	0.00639799	0.00916045	0.30557	0.023632	0.00996162
RYR3	0.0132276	0	0	0.255177	0.00432817	0.000967218	0.0089187	0.00443778	0.0192214	0.0113287	0.0903393	0	0	0.00517289	0.00888522	0.0897075	0.0214999
SCN2A	0.0704226	0.0231446	0.00253572	1.25352	0.0430635	0.00965575	0.0205745	0.000402099	0.05758	0.00290679	0.405674	0.00820882	0.0109077	0.00486417	0.101314	0.0750587	0
TEX15	0.0682536	0.00258892	0	0.385094	0.0134844	0	0.00700023	0.0220256	0.0306246	0.00374534	0.161456	0	0.16662	0.0198481	0	0.0453698	0
EPHA5	0.0082085	0	0	0.417996	0	0	0.00606245	0.0237427	0.0251164	0.000869546	0.224983	0	0.0022959	0	0.0256395	0	0
FREM1	0	0.0468224	0	0.455779	0.00142186	0.0119836	0.0140447	0.00120209	0.000243118	0	0.0834709	0.0913854	0.00348975	0.011067	0.908345	0	0
AKAP6	0.0125447	0.178467	0.150207	0.977391	0.00612496	0.00144264	0.104927	0	0.0199173	0.00421116	0.221656	0	0	0.00755488	0.0404431	0	0
GRIN2A	0.0147822	0.0070775	0	1.19733	0	0.00673774	0.0542089	0.00585271	0.0440587	0.00485716	0.380435	0	0.000948953	0.0563584	0	0	0.192288
XKR4	0	0.00135002	0	0.532586	0	0.340608	0.0144394	0	0.0142817	0.00486338	0.386123	0	0	0	1.06852	0.0344929	0
DPCR1	0.0421337	0	0.00859531	1.03808	0	0	0.0735063	0.0212249	0.0340022	0	0.483881	0.0713235	0.606252	0.0158981	0.00213111	0.404782	0
SCN1A	0.00495736	0.000822205	0.0511801	0.358568	0.0068594	0	0.00437722	0.00230939	0.157402	0.00713049	0.346842	0	0.00167346	0.0136921	0	0	0
CNR1	0.812889	0.72173	0.579461	3.21777	0	0	0.12961	0.00685501	0.0149811	0	0.255237	0	0.0188274	0.00550624	0.0710022	0	0
NRG4	0.363638	0	0	2.25836	0.0231884	0	0.0742314	0.109046	0.024787	0.0178387	0.531608	0.00311631	0.0201743	0.306527	0.15505	0.141495	0
CCDC172	0.0196632	0.0444106	0.0230585	1.18719	0.0040156	0.054703	0.0253546	0.0068589	0.015357	0.0415653	0.0961611	0.0969636	0.0155409	0.02728	0.0130819	0.0235384	0.0105192
ABCA4	0.00976768	0	0	0.256397	0	0	0.00344628	0	0.00873638	0.00168945	0.0386298	0	0	0.00728979	0.0135083	0.916547	0.00749991
OR4F4	0	0.0155673	0.0878468	2.61501	0.0090156	0.000639348	0.0288562	0.0309147	0.0204361	0	0.928073	0	0.188656	0.0229348	0	0.0255065	0.0222895
GPR26	0.000786703	0	0	0.150894	0.0005625	0.000393446	0.019932	0.000583163	0.0284411	0.00293165	0.0753229	0.000488374	0	0	0	0	0.00249996
CSMD2	0.00502845	0.000622236	0	0.210298	0	0	0.00257265	0.00143603	0.00430154	0.00122361	0.0474825	0	0.00207146	0.00693129	0.201279	0.52582	0
PCDH15	0.00907554	0.0272605	0.0140471	0.716712	0.0190635	0.000819668	0.0429763	0.00159557	0.00404484	0	0.225479	0	0	0.0146552	0.00390162	1.34594	0
PRAMEF10	0	0	0	1.54653	0.00273437	0.112033	0.104701	0.0370232	0.00924774	0	1.07826	0.0924007	0	0.0454318	0.0120656	0.108798	0
ATRNL1	0.0473255	0.0010889	0	1.27608	0.024048	0	0.0112527	0.00258523	0.00250982	0.0381736	0.422463	0.00490693	0	0.00174251	0.246922	0	0
SAMD7	0.0270762	0.0154719	0.0093334	0.824957	0.0154218	0.00867215	0.0707166	0.0222538	0.0274912	0.0164846	0.146297	0.00885268	0.208396	0.0398362	0	0.00864608	0
GRIA2	0.00936486	0.00244999	0.0847745	0.400519	0.0113438	0	0.0363759	0.00997888	0.0373604	0.00766457	0.223749	0.0124957	0.0203771	0.0138498	0	0.0251373	0.0664824
C15orf38-AP3S2	0.00209952	0.0103005	0	1.9677	0.641813	0.117131	0.00646555	0.00247999	0.0065007	0.0770143	1.49675	0.00220158	0.00188775	0.00201462	0.466864	0.216081	0.0179807
PPARGC1A	0.00188153	0.0173946	0.0189874	0.9433	0.102378	0.272569	0.00117474	0.0260045	0.0230801	0.00262111	0.80596	0	0	0.0708723	0.0702449	0	0
GADL1	0.0172748	0.0111833	0.0348688	0.919177	0.00385937	0	0.0285725	0.00309355	0.0160182	0.011646	0.255201	0.00427907	0.00328569	0.0214998	0.011	0.095661	0.241264
MATN1	0	0.0942024	0.371076	0.738544	0	0.00183611	0.0377709	0.0130316	0.0529699	0.012553	0.220396	0.00367445	0.0473964	0.0113789	0.00542611	0.038414	0.00178841
OR4A5	0	0.0284673	0.100534	1.71259	0	0	0.0131225	0.0287266	0.0266696	0	1.44669	0.00811616	0	0.0944575	0	0.203271	0
SEMA6D	0.321979	0.111714	0	1.94202	0.0101251	0.0231303	0.0277408	0.0165368	0.0184672	0	0.767352	0	0.0452451	0.0216066	0.121364	2.38101	0
MTUS2	0.00892445	0.00144443	0	0.338004	0	0	0.0401223	0.0124776	0.0553129	0.00235402	0.152761	0.00419383	0.0126021	0.00397212	0.0510151	0.146938	0.00851921
WDR87	0	0.0368447	0	0.215099	0.0182813	0	0.0355655	0	0.0188685	0.0169569	0.181283	0	0	0.0255388	0.0240167	0.00339996	0
PPFIA4	0	0	0	0.391452	0.134014	0.0376404	0.00292389	0.0707174	0.0849144	0.00152793	0.244641	0.00666664	0	0.0429685	0.162201	0	0
UBTFL1	0.353073	0.014528	0.572517	4.1634	0.165104	0	0.140598	0.00440403	0.112243	0	2.17012	0	0	0.204354	0	0.0362303	0.276112
ZMAT4	0	0	0.0377158	0.491712	0	0.014082	0	0.0106295	0.0572931	0	0.736538	0	0.00608163	0.0532753	0	0.244318	0.288537
STOX2	0	0.0113337	0.0340603	1.01743	0.0152343	0	0.00326654	0.00280841	0.0791363	0	0.0839676	0	0	0.00915193	0.0424082	2.36517	0
CSMD1	0.00445023	0.00561667	0	0.189247	0.00951559	0.00275409	0.00924397	0.00130315	0.005142	0.00175774	0.137876	0	0	0	0.457754	0.00744614	0.0482678
TMEM150B	0	0	0	0	0.507467	0	0	0.000851873	0.00202349	0	0	0	0.0187035	0	0	0	0
HAMP	0	0	0	0	30.808	0.76194	0	0.156702	0.0180503	0	0.304904	0	0	0	0	0	0
VMO1	0	0	0	0	21.2408	1.70011	0.0408462	0	0	0	0.113256	0	0	0	0.933385	0	0
CRYBB1	0	0.0310382	0	0	1.48647	0.073575	0.000577857	0.00832425	0.00820293	0	0.00547264	0	0	0	0	0	0
FOLR2	0.733935	0.540094	0	0.45439	122.563	13.0144	0.00390819	0.00193474	0.241456	0	0.0592453	0	0	0.00485429	0.116815	0	0
LILRB5	0	0	0	0	4.81099	0.371485	0	0.000966316	0.00112191	0.0356716	0.14199	0	0.106562	0	0	0.143542	0
TREM2	0	0	0	0.024625	59.326	14.3351	0.090814	0.00355355	0	0	0.00488084	0	0.0532339	0.062999	0.0222633	0	0
TMEM37	0	0.0110723	0	0	6.84065	0.538545	0.0654237	0	0.0425166	0	0	0	0	0	1.26636	1.85855	0.0537095
ADORA3	0	0	0.474169	0.375722	21.9452	4.63374	0.0476164	0.0403067	0.0211201	0	0.221152	0	0.0200001	0.241575	0	0.405481	0
HPGDS	0	0	0	0.208755	1.34154	0	0.00639463	0.043963	0.0679414	0	0.00387699	0	0	0	0	0	0
SLCO2B1	0.0129099	0	0	0.124071	30.8803	9.68824	0.0073478	0	0.00209837	0	0.0507915	0	0	0.0510266	2.99437	2.37388	0.00403851
MSR1	0.000734586	0.00454443	0	0.141347	52.5165	13.9136	0.00842388	0.14576	0.127991	0.118546	0.58757	0.0510323	0.0169289	0.019265	0	0.0296923	0.106304
C1QA	0	0.170809	0	0.0375768	520.331	87.5712	0.327503	0.373372	2.18496	0.111098	0.112314	0.309624	0	0.21578	0	0.549697	0
MS4A4A	0.00336018	0.00553332	0	0	51.4319	22.4563	0.00784075	0.235979	0.340749	0	0.339606	0.0642553	0	0.0286904	0	0.0309692	0
C1QC	0.0108057	0.283482	0.653273	0	522.879	62.5036	0.2635	0.321776	1.14006	0.0279946	0.0909789	0.277188	0.104248	0.0525079	0.00421305	0	0.0326938
MERTK	0	0.00171669	0	0.132652	8.14519	1.60249	0.00373194	0.178239	0.0885075	0.00542211	0.0523363	0.0791638	0.00371425	0.00530495	0	0.800007	0.0629053
VSIG4	0.057113	0	0	0.475164	80.4832	46.6054	0.14353	0.00637243	0.401063	0.102313	0.218417	0	0	0	0	0	0
FCGR1C	0.00207109	0	0	0	11.1843	5.9588	0.0221156	0.00706109	0.00572726	0	0.0129928	0	0	0.0251235	0.0891317	0	0.0178846
APOC1	0	1.91431	0	2.9101	221	9.23003	0.479866	0.291521	1.08321	1.27414	0.0616188	0.138009	0.276866	0.341135	0.539711	0.695522	0.0143654
FPR3	0.00918453	0.00888929	0.00108332	0.216745	18.4871	12.6221	0.2502	0.00655036	0.0105497	0.0114407	0.236547	0	0.0012245	0.000901234	0.00649182	0.041046	0
PTCRA	0	0.488535	0	0	1.55073	0	0.00509882	0	0	0.0454987	0.200294	0	0.0519499	0	0.0117869	0.0204161	0
TRPV4	0	0.000427785	0	0.013925	0.786727	0.020591	0.00276654	0.00698763	0.00145785	0	0.000923999	0	0.00757137	0	0.182441	0.171895	0
TMEM144	0	0	0	0.0583527	5.7433	0.378407	0.00943774	0.00337255	0.0239922	0.00690683	0.406778	0	0.00542861	0.0046342	0.149176	0.918994	0.0167884
SDS	0	0.00548332	0	0	9.23604	8.83401	0.0746824	0	0.00255093	0.185656	0	0	0	0.187513	0	0	0
C1QB	0.456565	0.00255556	0.662218	0	896.562	157.719	0.430441	0.602595	2.09569	0	0	0.577567	0.536418	0.220781	0.940529	0.0134615	0.344059
SIGLEC1	0	0.0211105	0.000202384	0.0172001	7.12413	6.2553	0.00573166	0.000938952	0.0262451	0.0145152	0.0648988	0.00200776	0.00929588	0.00228398	0.000360653	0.0181067	0.00346159
HS3ST2	0	0	0	0	2.42178	0	0	0	0.0524955	0.0993816	0.0729309	0	0	0	0.100216	0.27355	0
FCGR1A	0	0	0	0	29.0173	22.7562	0.019128	0.0253682	0.45859	0	0.0119859	0	0	0	0.891102	0	0
CD163	0	0.00202225	0.0206787	0.30529	43.5866	38.5707	0.00399134	0.00225859	0.0247291	0.000571415	0.171329	0.00224029	0	0.0212719	0	0	0.00569238
OTOA	0.00736947	0.00911683	0	0	0.957104	0.0209836	0	0	0.00146227	0.00734207	0.195614	0.00875221	0	0	0	0	0
CMKLR1	0.0876083	0.00200557	0	0.809132	6.92573	1.62121	0.00432519	0.00159791	0.0206072	0.372302	0.439821	0.00199999	0.00326533	0.122691	0.55435	0.0892001	0.830632
LILRB4	0.0203886	0.758655	0.0313922	0	37.5476	22.4152	0.000422151	0.0205366	0.0815266	0.0307635	0.272119	0	0	0.0113456	0	0.00941535	0.0176154
F13A1	0	0.125419	0.0149046	0.287273	45.9999	16.9499	0.0033183	0.00873317	0.130959	0.00298757	0.157147	0.187563	0.00507138	0.00254329	0.0786862	0	0
SPP1	0.0158576	1.7232	0.0118214	2.02959	879.55	346.835	0.248328	0.124096	0.836801	0.200747	0.382057	0.0121475	0.562908	0.0742835	0.802768	5.00044	1.8556
GGTA1P	0.0173976	0	0.14068	0	10.9621	0.724263	0.0511379	0.00157893	0.0732003	0	0.172582	0	0	0	0.176619	5.87543	0
PKD2L1	0.0584044	0	0	0.397805	0.472067	0	0.0015865	0	0.00181323	0	0.0312543	0	0	0.00274436	0	0	0
CSF1R	0.00697648	0.0795871	0.0958215	0.238153	53.5753	50.9442	0.0213007	0.0299958	0.312307	0.0304717	0.0143085	0.273518	0	0.00574067	0.0505088	0	0
TLR8	0	0.0016611	0	0	3.16512	5.7444	0.0023598	0	0.00226793	0.00123602	0.304086	0.011163	0.00637755	0.00509053	0	0	0
TNFSF12-TNFSF13	0	0	0	0	0.475613	0.68477	0.0155904	0	0	0.470796	0	0	0	0	0	0	0
CD14	0.0359869	0.00170556	0	0.0568753	336.995	198.987	0.334578	0.0327641	1.52554	0.00260246	0.0251164	0	0.00654087	0.0636324	1.39	3.30244	0.542543
C2	0.027887	0.0232334	0.0171795	0.734201	28.9642	2.8387	0.0654149	0.214582	0.70383	0.0400745	0.373193	0.00235656	0.00952039	0.00479015	5.17312	0.382624	0.0497301
SLC1A3	0.192352	0.0743722	0.0212735	2.30111	13.5134	5.15053	0.100742	0	0.0277779	0	0.414241	0	0	0.0244788	3.77082	0	0
RNASE1	0.138965	0.90533	0	1.33712	496.619	37.4667	0.168653	0.145008	0.186819	0	0.639278	0.104536	0.12165	0.139098	0.162904	62.9187	0.161753
TMEM51	0.066514	0.0903602	0.122056	0.736002	7.94154	2.83411	0.00253287	0.0300761	0.0818851	0.00171429	0.0436467	0.00247284	0	0.00322224	0.812216	1.64917	0.0848489
MAFB	0.0158619	0.00557791	0	0	14.1693	15.3342	0.00218512	0.0662837	0.115207	0.128691	0.00654111	0.0144733	0.00321426	0.135521	1.31107	0.78842	0.00826932
ME1	0	0	0	0.259455	4.41143	0.846069	0.240914	0.000130527	0.000479253	0.0874427	0.112431	0	0	0.00508642	1.21507	0.0273241	0
ZMYND15	0.0049573	0	0.00508339	0.254297	0.45672	0.0583612	0.0231692	0	0.0011132	0	0.0100789	0	0.0595002	0	0	0	0
RNASE2	0.00822238	0.00307224	0	0	6.282	7.88741	0	0	0.0279907	0	0.74931	0.0166117	0	0	0	0	0
FCGR1B	0	0	0	0	7.67117	7.0016	0.0819445	0.0513605	0.0453028	0	0.0402858	0.00590694	0	0.00554324	0.31808	0	0
METTL7B	0.445502	0.130507	0.184416	0	4.94307	1.10111	0.044277	0.283142	0.00152826	0	0.265377	0	0	0.0117654	0.0296731	0.177637	0
ADAP2	0.193541	0.304969	1.0907	0.863823	17.5462	8.38745	0.141296	0.0394927	0.0329461	0.0350063	0.123055	0.0228759	0.0200204	0.0817861	0.0301486	0.915768	0.0340194
HESX1	0.133219	0.0184389	1.73244	0	1.29458	0.114295	0	0	0.0109549	0	0	0.0569823	0	0.00344449	0.310236	0	0
CEBPA	0	0	0	0	2.02593	0.245048	0.0461413	0.0505708	0.000329064	0.0474841	0.279129	0.824196	0	0.0852931	0	0.19892	0.765629
RAB20	0.22754	1.2257	0.488158	0.0790228	18.7922	17.8197	0.483875	0.0012021	0.168545	0	0.196521	0.205903	0	0.0286425	0.0294438	0.658488	0
TMEM86A	0.00409955	0	0	0.122949	2.67505	0.850302	0.0494614	0.000749479	0.189668	0.0176212	0.373685	0	0	0	0.70073	0.670736	0
APOE	0.00556896	1.7573	0	0.0901967	191.32	17.1249	0.444446	0.583	5.17401	0.471193	0.951361	0.486228	1.06552	0.562708	28.0156	0.0946618	0
PLB1	0.0062367	0.00702245	0	0.127128	1.33628	1.74951	0.043236	0.000686314	0	0.0160625	0.0353291	0	0	0	0.0267211	0	0.00132693
SIGLEC9	0.00220854	0.132878	0.128794	0.0316993	13.2216	9.6851	0.238956	0.0460263	0.080651	0.171128	0.275131	0.0220861	0	0.0388161	0	0.13186	1.13542
PLAU	0.00380569	0.0117666	0	0.751935	14.4056	3.59377	0.00057613	0.000578952	0.00463816	0	0.292899	0	0	0.393682	14.4286	0.701885	0.0437109
CXCL9	0	0	0	0.0883748	27.7902	10.7347	0.134774	0.422824	0.101594	0	0.513795	0	0	0.0236798	7.01344	3.20299	0.00924997
FMNL2	0.0984757	0.0686994	0.0257972	0.0260001	3.40338	0.273184	0.0961106	0.013623	0.138937	0.0126458	0.431514	0.0152177	0	0.00069136	0.425215	0.584144	0.0226334
DLEU7	0	0	0	0	0.985633	0.428199	0.176911	0.0176889	0	0.0689892	0	0	0	0	0.00824599	0.279625	0
CD300C	0	4.99993e-05	0.127929	0	6.66225	12.1676	0.00115051	0.148595	0.0311955	0.00861494	0.225935	0	0	0.021902	0	0	0.0192117
DSC2	0	0.00384445	0	0.881199	2.39536	2.5538	0.0175885	0.00101685	0.00723986	0	0.118521	0	0.00258166	0.00905054	0.0962795	0.0212165	0
CD33	0.00449286	0.00740029	0	0	7.68765	9.38946	0.0288894	0.0139686	0.0311821	0.0073233	0.0189661	0.0235886	0.391301	0.0147989	0.00822943	0	1.31403
SLC2A5	3.21243	1.84017	2.11878	0.233274	22.8994	3.45675	0.000899652	0	0.0132672	0.0476908	0.00383565	0.0461011	0.00446935	0.0278881	2.17867	0	0
PLTP	0.0493237	0.752884	0.204742	1.70776	139.523	19.642	0.118656	0.124448	0.703438	0	0	0.0293562	0	0.384751	22.2829	2.38247	0.519065
CPVL	0	1.42824	0.166556	0.193429	51.8283	65.0808	0.0116541	0.0100716	0.0114522	0	0.0647064	0.0148921	0.00292855	4.54764	1.10085	1.06947	0.0182309
FAM20C	0	0.000455553	0	0	2.17529	0.157564	0.00501728	0	0.0611854	0	0.112488	0	0	0	2.66641	0	0
IL4I1	0	3.9864	0.896736	0	44.2393	34.2596	1.48503	0	0.0290269	0.00297515	0.00214385	0.791134	0.562004	0.0553709	0.304044	0.348374	0.0217122
ARHGAP22	0.0248434	0.0816096	0	0.0933004	3.4356	0.246808	0.17403	0.00962286	0.310954	0.042614	0.0985538	0	0	0	1.12857	0.0220452	0.0238462
NPL	0.627318	0.438791	0.176281	0	18.6705	6.22407	0.26882	0.414061	0.827415	1.16343	0.21488	0.465084	0.887611	0.154626	0.304215	0.770547	0.159711
HSD17B14	0	0.0278166	0	0.0338005	6.06823	1.06453	0.173752	0.345242	0.611734	0	0.159614	0	0	0.0159724	0.444003	1.0152	0
HGF	0	0.0202889	0	1.14028	4.53282	1.2416	0.020761	0.00233473	0.12265	0.0139998	0.386381	0.00302322	0.00794902	0	4.43217	0	0
CCL8	0	0	0	0.535219	4.61581	10.7882	0.129785	0.0481325	0.00273587	0	0.221437	0	0	0.00512343	0	1.67979	1.11842
CD163L1	0.0423026	0.0289002	0.0299514	0.16583	1.62089	0.0363918	0.0189845	0.000258951	0.00822102	0.00657725	0.128662	0	0	0.00467875	0	0.381003	0
DOCK4	0	0	0.0395119	0.00464992	2.05484	0.967683	0.0118268	0	0.0073208	0.00172051	0.161251	0	0	0.00174508	0.235528	1.48037	0
TLR2	0.0355309	0.665084	0.000392855	0.766526	15.933	22.5108	0.122365	0.0199914	0.033992	0	0.12661	0.24624	0.00841844	0.0657203	0.0436239	0.0174308	0
KCNMA1	0.02246	0.08751	0	0.280722	5.1207	1.53457	0.013974	0.0155684	0.0620731	0.024708	0.664499	0.0400387	0	0.00670914	0.237837	0.0375396	0
TMEM26	0	0	0	0.0695468	0.388472	0.00973768	0.00118684	0	0	0	0.167856	0	0	0.000424787	0.0870013	0	0
HK3	0	0.0242441	0	0	5.80329	11.9419	0	0.000964209	0.00247022	0.00125467	0.00414808	0	0	0.030135	0	0.0729077	0.02923
C1orf54	1.05852	0.391782	1.23988	0.178877	28.3957	6.38663	0.376686	0.286469	0.199836	0	0	0.725515	0.0564894	2.03533	9.81346	12.4408	0
MARCO	0	0.298125	0	0	25.7577	15.4592	0.00453987	0	0.0631822	0	0.0818344	0	0	0	1.74854	0.60966	0
TMEM176A	0	0	0	0	39.4358	29.8274	0.369028	0.00728848	0.0903724	0	0.0303076	0	0	0	29.9685	4.94903	0
SCN1B	0	0.117429	0	0	1.85189	0.893643	0	0.0211309	0.0445497	0	0.0222388	0	0	0.0868103	0.353038	0.224088	0
GPR34	1.82899	4.28572	0.211477	3.21101	19.1481	4.99559	0.564045	0.468886	0.39128	0.464367	1.01075	0	0.379083	0.401438	0.0216387	0	1.71006
LILRA2	0	0.0163778	0.019499	0.0375508	7.08954	14.6319	0.000221457	0.0414404	0.00790128	0.0137266	0	0.00340313	0	0	0	0	0.0116345
CXCL10	0	0	0	0.556564	93.4294	116.255	0.434025	0.00837459	0.714014	0	0	0.0504727	4.45768	0.175777	0	0	0
CAHM	0.245295	0	0.880384	0	0.650481	0.0317541	0	0.0120985	0.0570496	0	0.00270551	0	0	0	0	0.0578901	0
CSTA	0	0	0	0	6.49357	9.29811	0.186424	0.0373702	0.0571968	0	0.0264624	0	0	0	0.290552	0	0
TMEM176B	0.00786234	0.0583926	0	0.147656	90.4761	56.1624	0.00487541	0.0818821	0.134082	0.0340866	0.175725	0.0758612	0.335471	0.0533651	42.9662	12.423	0
CD300LF	0.0135735	0	0	0.413607	3.5524	7.81289	0.00100001	0.000582564	0.00499068	0	0.149908	0	0	0.142989	0	0	0
SLC2A9	0	0.00996109	0	0.389853	1.7866	1.75247	0.036399	0.0658479	0.0916144	0.0271932	0.198165	0	0	0	0.602239	1.88514	0
IGSF6	0.349471	0.425087	0	0.168375	53.3949	54.6453	0.256277	0.191031	0.792591	0.189221	0.0771706	0.0532648	0.13216	0.110988	0.0202786	0	0
SERPINA1	0.0417288	0.0444212	0	0.651239	29.3229	78.2959	0.00737863	0.15676	0.0129661	0.00211802	0.272252	0	0.00704078	0.0293948	0.00506565	0	0.0116345
CXCL11	0	0.0363228	0.0268222	0.74221	10.7251	9.51121	0.0969485	0.00371991	0	0	0.147838	0	0	0.00248152	1.64225	0.43106	0
NR1H3	0.526207	0.00782223	0.237746	0.864873	13.4184	1.12655	0.394255	0.147484	0.299242	0.624558	0.081086	0.0516755	0	0.326821	5.36893	2.2501	0.337873
GPNMB	0.185748	0.762985	0.210068	0.00749996	187.073	40.6743	0.147641	0.28367	3.29896	0.200799	0.484312	0	0.528152	0.611444	34.1429	0.156216	0.609053
TNFSF13	1.47834	2.42621	4.36857	0.194056	26.7329	26.575	0.0899903	0.1865	0.633524	0.00752175	0.052246	0.495543	0.0605003	0	0.753467	0.44927	0.324764
SIGLEC7	0	0	0	0	5.16387	6.40547	0.0060848	0.19909	0.0348569	0.0367204	0.264987	0	0	0	0	0.00700001	7.93873
RETN	0	0	0	0	0	2.56726	0	0	0	0	0	0	0	0	0	0	0
C19orf59	0.0225636	0	0	0.00787494	1.21823	23.0653	0.00446888	0	0.00373008	0	0.00186574	0	0	0	0	0.0303691	0
S100A12	0	0.0262726	0	0	0	46.3223	0.302807	0	0.0202459	0	0	0	0	0	0	0	0.017327
VSTM1	0	0	0	0.330072	0	3.65996	0.00971103	0	0	0	0	0	0	0	0	0	0
FCN1	0.00216587	0.136433	0	0	9.56507	268.995	0.0948679	0.00110736	0.00573648	0.0360297	0	0.00610856	0	0	0	0	0
ASGR2	0.00424645	0	0	0	0.192309	5.1403	0.0144928	0	0.000953189	0	0	0	0	0	0	0	0
FPR2	0.0450047	0	0.0358929	0.436714	0.607969	22.9634	0.00139791	0.00591763	0	0	0.467505	0	0	0	0	0.0171232	0.00367302
IL1B	0.013957	0.0194938	0	0	20.4898	479.849	0.0903698	0.0250844	0.00939302	0	0.0211765	0	0.0501441	0.0854935	0.266958	0.240739	0.051617
TNNT1	0	0	0	0	0.22125	2.58061	0.0168634	0.0220819	0	0	0	0	0	0.0110864	0.140707	0	0
CLEC6A	0	0	0	0	0.0238445	1.22496	0	0.00273908	0	0	0.196572	0	0	0.00344044	0.105709	0	0
AQP9	0	0	0.0504173	0.012975	3.93446	20.364	0.01496	0.0145985	0.00436869	0	0.382248	0	0	0	0	0	0.00448072
CLEC5A	0.00648365	0	0	0.59777	4.70919	18.3467	0	0	0	0	0.0588441	0.0159849	0	0	0.0608503	0	0
CLEC10A	0.0491746	0.0211614	0	0	3.38459	20.8766	0.00103806	0	0.00523147	0.0484963	0.0975628	0	0.0288781	0.0104939	0	0	0
CLEC4D	0	0	0.124738	0.512021	0.356953	5.33298	0.00299308	0	0.223068	0	0.134694	0	0.0210111	0.00608523	0	0	0
LILRA1	0.0210947	0.0102944	0.00472617	0.646918	2.12072	20.2993	0.0143098	0.00833255	0.00706129	0.0206189	0.187888	0.0021318	0	0.0075197	0.038264	0	0.000692308
GLT1D1	0.0207481	0.0134554	0	0	0	0.612807	0.00259177	0	0	0	0.00348628	0	0	0.00220984	0	0	0
LGALS2	0.00602349	1.86906	0.0317137	0	2.33944	16.313	0.361731	0	0	0	0	0	0	0.196217	0	0	0
TREM1	0	0	0	0.655681	4.0209	45.4131	0.0591932	0	0.0701056	0.176167	0.953154	0	0.280872	0.0601737	1.134	0	0
S100A8	0.449289	0.273532	0.762079	0.528281	11.1656	209.128	0.288498	0.176227	0.0264612	0.0307149	0	0.238725	1.60577	0.358811	0.125037	0.483968	2.28688
CXCL3	0	0	0	0	9.38836	160.77	0.0224484	0.172556	0.0821057	0	0.0497888	0	0	0	3.42047	0.285193	0.00626922
RGS18	0.00356874	0	0	0	4.17829	6.66719	0.00233738	0.00147864	0.14812	0	0.0494662	0.116382	0	0.0661768	0	0	0.0843092
FPR1	0	0.00198333	0.113215	3.31118	8.9214	64.4058	0.0401706	0.00299158	0.0360109	0	1.17268	0.100119	0	0	0	0	0.00448072
CSF3R	0	0.000694466	0.301279	0.0382484	7.23723	24.4685	0.00742729	0.0117453	0.00650738	0.00678276	0.0530302	0.00790746	0.060838	0.0431358	0	0	0.0163845
GPR84	0.0544139	0	0.248185	0	5.0056	15.1115	0	0.000930524	0.113785	0	0.0128362	0	0	0.0166413	0	0	0
SEMA6B	0	0	0	0	0.0512646	0.840421	0.00260197	0	0.000999579	0	0.00492468	0	0	0.00146827	0.00442625	0.397904	0
IL1RN	0.0156204	0	0.564511	0.171326	18.2276	146.79	0.0808359	0.507494	0.222941	0.00500623	0.358197	0	0.0808236	0.0234605	0	0	0
CDA	0	0	0	0	0.202496	12.939	0.00231832	0.137163	0	0	0.0109934	0	0	0.00556619	1.43442	1.63521	1.24412
C15orf48	0.0181894	0.256405	0	0	11.3859	47.7946	0.00702751	0.0234686	0.368577	0	0.202918	0.0817444	0.349126	0.0316677	0	0	0.532777
CD1E	0	0.0105111	0	0.156781	0.0407818	5.9076	0.0303233	0	0.0797604	0	0.0216981	0	0.0428478	0.0048144	0.03641	0	0
HCAR2	0	0.000455553	0	5.04268	2.09702	16.4841	0.0222574	0	0.000343393	0.0230937	0.404217	0	0.0132144	0.00346913	0	0	0.747831
OR2B11	0.00966354	0	0	2.43162	0	2.51869	0.0111107	0	0	0	0.357107	0	0.10366	0.0248802	0	0	0
LIPN	0	0.0161385	0	0	0.118623	3.21985	0.0584162	0	0.00341086	0.206768	0.272272	0	0.0195512	0	0	0.162922	0.00965375
FBP1	0.387378	0	0.374848	0.0159249	9.83966	55.9944	0.423267	0	0.00132005	0.552736	0.806006	0.173794	0	0.091784	0	0	1.20062
SLC11A1	0.114232	0.025445	0	0.123397	10.4742	20.2017	0.10958	0.0364403	0.0692745	0.0217954	0.0262417	0.0152946	0.00470405	0.0116087	0.0245093	0.17985	0
CACNA2D3	0	0	0	0	0.358976	0.574943	0.000650518	0	0.000807544	0	0.101676	0	0	0	0.0572781	0	0
PRAM1	0	0.0611207	0	0	2.45131	5.48816	0.0706564	0.101737	0.0288755	0	0	0	0	0	0	0.0695227	0.287312
OLR1	0.116931	0.74225	0.0523323	0.765293	10.5737	27.3235	0.0116644	0.0161439	0.00341958	0.00293787	0.174711	0.0270313	0.0114186	0.288483	0.0875086	0.00173842	0
GPBAR1	0.229572	0	0.0627761	0.0223249	1.82235	9.8832	0.165734	0.00131999	0.00439811	0.0770676	0.0714625	0	0.0889895	0.0346656	0	0	0
S100A9	0.334561	0.86693	0	0	50.536	531.932	0.955081	0.323325	0.0152306	0.155331	0.643627	0.0125122	0.105074	0.356945	0.074	3.27155	0.472302
CARD9	0	0.00676701	0.0742505	0.314097	3.33367	7.20392	0.0267892	0.15992	0	0	0.00983566	0	0	0	0	0	0
ARHGEF10L	0.00645953	0.0010611	0	0.118348	2.25904	4.06039	0.00787383	0.00179661	0.0375461	0	0.0361078	0	0	0.00992594	1.17651	0.00204618	0.00982685
ANPEP	0	0	0	0	1.68606	16.5337	0.00966978	0.000301561	0.00630824	0.0128133	0.0783715	0	0	0.368207	9.65755	1.50243	0
SIGLEC12	0	0.00121668	0	0.208545	0.799776	2.24963	0.0274818	0.0173515	0.0575809	0	0.199451	0	0	0.0500385	0	0	0
HCK	0.775714	3.00583	1.19807	0.699512	24.4344	57.3946	0.092237	0.239516	0.239184	0.0729855	0.118861	0.149296	0	0.00859265	0	0.0250471	0
RTN1	0	0.047222	0	0.339243	1.50187	2.62238	0.00214189	0	0.00123412	0	0.040283	0	0	0.011238	0.0857213	0	0
KCNMB1	0	0	0	0.474125	0.976396	2.99265	0.00221964	0.000382158	0	0.0755797	0.0925773	0.227842	0.618061	0.127398	0.218791	0.140013	0
ASGR1	0.00267298	0	0	0	1.61314	4.41425	0.0242892	0	0.00545259	0	0.00996898	0	0.0145308	0	0	2.97696	0
CD300LB	0.132275	0.00256115	0	0.0973488	0.818016	3.18188	0.0842583	0.0326775	0.0154704	0	0.140229	0	0.0256538	0	0	0	0
G0S2	0.0284371	0.00968363	0.115764	0	3.4128	181.627	0.281764	0.0249958	0.00338868	2.12914	0	0.554582	2.7489	0.00597529	9.92026	0	0.0688248
P2RY13	0.0159104	0.322866	0	1.04696	3.54627	10.2678	0.284606	0	0	0	0.735231	0.00771319	0	0.0303586	0	0	0
IL1A	0	0.0216614	0	0	0.452414	1.40794	0.0496336	0.00234102	0.0214002	0	0.236881	0.409812	0.014572	0.0171234	0.00683607	0	0
C19orf38	0.863292	0.794355	0.818975	0.494419	3.53758	10.5704	0.0197315	0	0.0526504	0	0.150604	0.0269527	0.258485	0.0486796	0.206027	0	0
CFP	0	0.0140506	0.0613204	0.060326	1.32844	42.0509	3.21759	0	0.0147296	0.00896322	0.00603425	0.0456663	0.683242	0	0	0.00243083	0
CXCL1	0	0.0069998	0.11193	0	1.13269	77.6802	0.0583411	0	0	0.326256	0	0.0468047	0	0.0501955	2.13471	1.53563	0
ZNF385A	0.608531	0.000922232	0.513178	0.0959239	2.61084	4.67829	0.0245172	0.00624642	0.0193776	0	0.0131575	0.00687592	0.0966112	0.0245491	0.260031	0.0880482	0
CEACAM4	0	0.0155162	0	0.0171999	1.28148	5.54801	0.331598	0.0452821	0.011975	0	0.11937	0.0460697	0.0374078	0.140109	0	0	0.0110193
ALOX15B	0	0.00150001	0	0.178271	1.3684	2.1496	0.0103929	0.00358735	0.000475687	0	0.1786	0.0052558	0	0	0.0470477	0.0639401	0
MNDA	2.04954	4.18016	0.530164	2.12201	13.0741	37.3224	0.04039	0.00530102	0.132755	1.0246	0.0313094	0.445433	0	0.282568	0.0307539	0	0
CYP2S1	0	0.0108003	0.0105476	0	2.11151	2.45614	0.0343062	0.000943155	0.00913225	0.140164	0.185236	0	0	0.0840325	0.198918	0	0
CXCL2	0	1.97611	0	0	19.2299	159.987	0.0501628	0.0200752	0	0.0326206	0.100915	0.0987959	0	0	23.1415	22.6542	0
CLEC12A	0.0460472	0.146807	0.0862034	0.0278766	4.99957	12.4602	0.186732	0.119168	0.115973	0.47561	0.458483	0.038789	0	0.058476	0.477141	0	0.0350203
PTGS2	0	0.00781671	0	0.431489	2.94003	10.9681	0.0186971	0	0	0	0.381764	0.265928	0	0	1.47105	10.4618	0.053594
LILRB2	0.325916	0.510244	0.186403	0.690849	11.7115	26.2401	0.0106505	0.0344203	0.0263543	0.18873	0.184457	0.00564344	0.216188	0.00395767	0.0138852	0.117909	0.24246
HBEGF	0	0.0661463	0.0491896	0.150844	2.21465	18.9946	0.644737	0.0150504	0.00607321	0.37447	0.236744	0	0.267899	0.00578265	0.839988	9.46549	1.10478
PLAUR	0.0369815	0.540686	0.205624	0.199604	37.4583	171.799	0.419439	0.0923126	0.277701	0.0324099	0.206647	0.105164	1.00829	0.0388888	15.0833	4.80324	0.172442
SPI1	0.508646	0.545262	0.429496	0.314046	3.49241	5.49673	0.0039015	0	0.00103088	0	0.0131511	0	0	0.0391663	0	0	0
PLXDC2	0	0.159548	0	0.135848	20.5131	23.744	0.00116609	0.00284224	0.0520889	0	0.0387996	0	0	0	11.3787	3.20705	0.156385
SLC8A1	0	0.0211833	0	0.0922022	1.95679	2.54083	0.0452872	0.0166679	0.0153988	0.00618632	0.0666649	0.0532699	0	0.0316398	0.73961	0.360477	0.00113462
NCF2	1.2674	2.78481	0.216044	1.8818	19.3834	40.6264	0.757813	0.346317	0.451904	0.154492	0.745885	1.09968	0.275919	0.0148737	0.0589994	0	0.607062
VCAN	0.0109813	0.09887	0	0.951082	3.14324	55.4227	0.0799978	0.0649516	0.0535715	0.00561488	0.578986	0	0.00147961	0.0139308	35.1621	4.73257	0.172806
ICAM5	0	0.149757	0	0	0	0.368366	0.000522492	0.00620849	0.133135	0.00493786	0	0	0	0	0.073214	0.00567689	0
CACNA1I	0.00185782	0.0291216	0	0.002975	0.0321082	0	0.364526	0.00149684	0.00326537	0.00794998	0.149821	0	0.0724808	0.006	0	0	0.0175193
CD40LG	0.0019763	0.014128	0	0.0566486	0.029405	0.0141966	20.4099	0.312259	0.739208	3.13115	3.58542	27.6597	3.25526	2.08779	0	0	0.483396
RASGRF2	0.00690987	0.00741668	0.0167017	0.024675	0.00625004	0.00552452	0.863726	0.019095	0.163536	0.0173642	0.227711	0.223718	0.525617	0.180679	0.0154918	0.693827	0.070209
LEF1	0.311912	1.09576	0.332906	0.292271	0	0.130004	13.2015	0.674075	1.52764	1.2607	1.86496	4.7505	5.19861	1.54264	0.462393	0.881091	0.853785
TRABD2A	0.958536	0.267793	0.127194	0	0.441831	0.860395	3.40965	0.222497	0.403606	0.704694	0.455907	0.949698	1.53889	0.564551	0.828659	0	0.868591
IL7R	0.0192652	0.487556	0.00965467	0.521035	1.16031	3.67599	100.203	7.88735	8.3911	14.4295	12.6094	16.287	39.8524	3.34955	0.943976	0.465889	11.3551
AQP3	0.0065403	1.60875	1.06417	2.08284	0.00478128	0.000901639	19.5904	1.32655	1.55229	3.01774	2.77803	6.09979	12.5572	3.13131	0.521466	0.806398	1.90462
APBA2	0.0010616	0.0167558	0	0	0	0	4.65077	0.282799	0.259475	3.19769	0.952767	0.896683	0.285106	0.520968	0.195262	0.531051	4.7986
SCML1	0.593283	0.0323444	0.538468	0.421404	0.980872	1.12673	2.12568	0.0396515	0.114973	0.0814156	0.377406	0.919053	0.879628	0.319639	0.951675	0.465744	0
MAL	0	0.447458	0.628116	0	0	0	15.5001	3.31699	1.4753	1.2905	7.09899	9.08801	8.19658	2.78661	0.0372306	0	1.00985
LDLRAP1	1.03336	1.37922	1.52048	1.30445	0.128594	1.45411	17.0068	2.52134	3.13151	2.0057	4.49198	3.81326	5.51419	0.421415	1.91801	1.12569	8.06913
DPP4	0.0258959	0.0354044	0.230666	0.112523	0	0	4.45054	0.343937	0.859867	3.25085	2.17827	0	3.63269	0.547856	2.55794	0.936897	0.854076
ANK3	0.583968	0.389989	0.299337	0.392971	0.0422171	0.286603	1.98036	0.143878	0.163355	0.749942	0.947575	0.732985	0.828691	0.162115	0.18244	0.00723083	0.223035
CAMK4	0.00874886	0.246832	0.00651186	0	0	0.140359	14.668	3.52053	2.05761	7.87453	5.29446	4.49279	3.92939	5.59668	0.67842	0	0.00517304
CCR4	0.0042322	0	0	1.03611	0	0.0280823	12.1586	1.8953	0.120251	4.15301	2.53277	10.1298	26.3606	3.29883	0.042869	0	0.0115384
TXK	0.0544176	0.182051	0	0.113301	0.00679686	0.0366075	12.6899	7.51174	1.13568	3.0817	2.18937	7.18634	1.69265	0.840151	0.00160658	0.00700001	27.2722
TNFRSF25	0.00241231	0.00378334	0	0	0	0.976398	15.7522	3.18097	4.03298	1.46586	5.54949	11.95	13.3002	1.80723	0.751551	3.60264	3.84026
CCR7	30.2734	35.169	69.6223	20.325	0.0116093	0.526127	72.985	4.64962	7.65985	3.96884	18.1705	24.1919	22.8953	8.92558	0.480127	0.619815	5.15542
NR3C2	0.414978	0.606006	1.08748	2.01765	0.00956249	0.00739351	0.730454	0.0321284	0.0210363	0.023832	0.325782	0.235443	0.00645923	0.00698762	0.221607	0.64709	0
TCF7	1.31715	0.594869	2.12772	3.20923	0.207667	0.23072	18.1909	2.48224	6.71895	3.68408	5.9297	16.9919	4.623	2.1601	1.11575	0.625608	4.97982
PTGER2	0	0	0.0112976	0	1.67342	7.56695	9.30696	1.72625	2.17553	6.67797	2.02981	0.171252	3.59013	3.00483	2.81912	0	14.0858
PZP	0.00480096	0.0170057	0	0.0962477	0.0293124	0.0016393	0.257734	0.0911407	0.0670303	0.350691	0.157882	0.0427517	0.00742853	0.0390365	0.00560649	0.0174923	0.141171
EPHA1	0.00185309	0.00280001	0.0169286	0.016225	0.00195319	0.0542626	2.85108	0.388142	1.85799	4.69467	1.00483	0.401658	0.00401025	0.164307	0	0.176277	2.09102
FLT3LG	0.574176	0.639144	0.596456	0.615041	1.10741	0.855685	8.13059	2.2843	2.28468	4.64841	3.42269	1.59332	8.80282	2.46422	2.45548	0.603116	7.04829
SERINC5	1.28483	1.1085	0.354878	1.55174	1.93763	0.996434	15.5803	3.79266	2.9268	2.28184	4.13796	10.5566	10.2321	2.69454	1.51669	5.72541	0.876409
SORL1	2.94574	1.63254	3.61896	2.23833	5.29049	5.01321	7.25467	0.529637	1.20574	3.20546	3.44689	3.6973	4.64015	0.614762	0.648035	0.00172312	11.6146
KLRB1	0.00909983	0.759071	0	0	0	0	43.8524	5.86118	3.9138	24.5673	15.4005	39.9052	19.843	2.39777	0	0	198.428
TMEM63A	2.22962	1.74559	4.0354	1.43375	2.24019	0.764733	6.70495	1.10692	1.29995	2.01099	3.45295	3.17188	2.77876	0.575528	1.89327	0.435376	1.98317
SATB1	2.65057	1.14557	2.21207	3.60295	0.992173	1.1734	7.80303	1.26463	4.40837	3.77284	3.21182	1.90583	2.67281	1.20975	1.11848	0.742498	7.47445
RASGRP2	4.62786	3.82489	5.82919	5.22841	0.399931	1.10034	5.26583	0.300976	0.175287	2.0745	1.52834	0.770304	0.41688	0.568494	0.533262	0.356563	4.08609
CD4	0.00439812	0.782417	0.0685468	0.764736	58.121	36.3278	27.4965	1.90365	1.87022	4.32792	9.27284	54.3446	55.0986	9.77202	1.0964	0.0076616	0
TNFSF8	3.69688	1.50977	4.03091	5.1667	1.4235	1.02377	17.4871	9.18171	4.96247	9.25107	6.6986	23.3169	3.69665	3.05934	0.708032	0.0252297	2.16556
KLF2	2.8546	2.42443	4.82965	4.32176	1.30417	1.13514	4.23848	0.402209	0.42384	2.11271	2.79951	0.409794	0.568938	0.845401	1.26158	4.77467	1.96815
RCAN3	3.32782	2.76211	4.17181	0.731179	1.21206	0.727047	10.9313	3.01748	4.20594	2.1692	4.91825	5.92617	9.58156	4.9847	0.932011	0.320385	0.229177
KIAA1683	1.33021	0.452599	2.15589	0.523858	0.696855	2.788	2.64086	0.933406	0.431076	1.07659	1.02485	0.368761	0.71998	0.211063	1.23673	1.49926	1.54589
PBX4	0.316691	0.14798	0	0	0.0679839	0.37676	3.48675	1.8939	1.10999	1.18735	1.13028	3.4188	6.58822	1.5852	0	0.032355	0.307452
MDS2	1.22052	2.10237	0.382157	0.347247	0.0123125	0.00606558	1.45392	0.164295	0.14054	0.316705	0.529416	0.557171	0.540001	0.0932972	0.11777	0.163491	0.0505397
SLC40A1	0.0181233	0.0739595	0	0.619093	27.8278	3.77488	6.03309	0.00797287	1.29694	0.0947577	0.895884	2.02296	1.44699	0.0197595	7.87678	13.4926	0
GPR183	42.8886	27.9255	114.858	22.9175	25.2826	73.2526	75.9952	6.94199	2.83676	25.4317	19.3344	28.7561	22.9286	5.89284	0.909968	1.35264	14.7023
EPHA4	0.545758	0.282975	0.413702	0.183023	0.123609	0	1.25972	0.25778	0.505929	0.747885	0.446672	0.351194	0.107889	0.321832	0.9923	2.05395	0.93565
TMEM71	1.62047	0.783211	0.52885	0.216848	0.851791	1.65142	5.6257	2.86937	3.28028	1.63602	3.83512	1.45697	2.02827	1.89628	0	0	6.30046
ANXA1	0.0151756	0.499855	0	0.0858263	40.5826	104.117	82.5208	16.4069	15.8709	65.2896	21.1755	11.3557	19.0782	24.587	103.523	25.7974	43.1193
ACVR2A	0.512066	0.129729	0.0255119	1.15493	1.40352	0.756255	1.24466	0.124431	0.0204088	0.0226202	0.476261	0.855536	0.696655	0.0819416	2.60304	1.77773	0.369977
LINC00612	0.0793753	0.0302171	0	1.47709	0	0	2.07447	1.20728	0.549172	4.99203	1.4535	0.114355	0.358072	1.26665	0	0.304192	1.43029
FBLN7	0.0950204	0.0336049	0	0.0763749	0	0	3.29962	0.591375	0.0353588	0	2.79971	10.539	5.99627	1.2844	0.955807	1.58847	0
OXNAD1	0.670611	0.413166	0.474087	0.757141	0.467445	0.65839	8.2898	4.06545	4.71343	4.65893	3.66674	4.78492	6.1604	3.09105	0.283199	0.25683	2.88484
RORA	0.287751	0.374047	0.705812	0.541352	0.0288119	0.0182797	2.37323	0.50906	0.681903	2.96273	1.11693	1.40677	3.86596	0.820047	0.407236	0.608262	3.12209
AREG	1.51087	1.84552	26.4908	6.63078	4.29337	61.4951	11.8816	3.22607	0.53121	3.1965	6.77714	4.935	0.772622	0.644201	0	0.0163221	30.8065
FHIT	1.23887	2.05178	1.23786	1.02611	1.55323	0.791751	1.67439	0.326019	0.448747	0.081533	1.01804	0.919801	1.3446	0.711734	0.0314915	0.969101	0.07631
BCL11B	0	0.0309392	0.0448687	0.299983	0.00275002	0.00254103	6.71407	4.04697	2.25411	4.49875	3.56631	4.14511	5.79435	3.3806	0.00849174	0.00175386	1.31463
MFHAS1	0.214482	0.43172	0.200576	0.554593	0.293052	0.0548028	0.805528	0.13157	0.0209334	0.168138	0.195908	0.783052	2.02308	0.229095	0.158049	0.074631	0.876581
SCARNA17	2.50641	0.859725	2.38507	2.88488	1.53653	0.993804	12.4916	4.33199	4.24077	7.91711	6.26344	2.91606	7.3966	2.07155	1.00825	0.879577	15.5035
NOSIP	5.27107	7.23998	3.48318	6.82014	6.91731	3.9305	24.8802	4.46037	8.40576	9.57479	9.64975	6.67012	12.0254	6.74371	7.35603	9.85697	8.43209
KLF3	0.653267	0.610149	0.862107	0.897367	1.40442	1.08772	2.02339	0.200694	0.151105	0.814967	1.0458	0.570053	0.343488	0.0337982	1.15761	2.32627	5.4328
TNRC6C	0.524105	0.835698	0.378225	0.33314	0.103203	0.0689181	2.1956	0.732929	0.911621	1.36241	1.20091	1.4797	2.0168	0.338266	0.91149	0.907092	0.965847
IL11RA	1.67837	1.73627	1.69426	1.50575	0.750877	0	3.40806	0.966517	1.30385	1.87809	2.42461	2.16072	0.522964	0.664003	4.4775	0.500384	0.878742
ERP27	1.64755	1.71732	0.7304	2.93752	0.881664	1.23837	2.87096	0.921442	0.723676	3.25331	1.53906	1.836	3.02718	0.268399	0.238034	2.43906	2.23096
PLK3	1.74683	3.8682	1.50791	0.0877251	2.18267	8.92176	8.11076	2.45133	4.51009	4.52826	1.70123	5.34635	7.3953	2.72514	4.03759	3.03913	0.28048
NCK2	1.66391	2.81553	4.10464	1.95938	0.26841	0.03336	5.3535	2.36712	1.24727	2.91067	2.45093	3.08258	6.41374	1.29437	0.811154	2.39962	1.48862
FOSL2	0.00163032	0.0493783	0.165668	0.176999	0.570889	2.88493	2.82236	1.14648	0.86018	2.01973	1.12505	0.314786	2.63296	1.20281	4.74705	2.28539	5.88345
SFMBT1	0.84842	1.48492	1.51161	0.800304	0.303748	0	2.45457	1.24086	0.654017	0.239135	1.47575	1.36188	1.05323	1.80546	0.647738	1.16457	0.0607296
KIR2DL4	0	0.269469	0	0.367638	0.00439062	0.506382	0.00861416	23.8202	1.65537	0.654339	3.71232	0.0491086	0.0122137	13.2609	0	0.384965	14.8573
LINC00158	0	0.0587059	0.0939885	0.780509	0	0	0.00246544	1.97754	0.0249953	0.0247646	0.750966	0.533249	0	1.15007	0.0140164	0	0
ITGAD	0.0171899	0	0	0.188751	0.105392	0.00293438	0.101352	3.19205	2.23822	0.590844	1.87453	0.038565	0	0.249115	0	0	0.900772
TMEM155	0	0.0444433	0.248041	0.036951	0	0	0.170114	9.50832	5.68466	3.14984	3.21871	1.14323	0.00295917	1.75803	0.0478531	0	0
CXCL13	0.0511906	0.0754536	0	0.0759751	0.000640624	0	7.32306	188.656	107.683	8.84949	37.1869	279.484	13.1072	180.259	0.0230493	0	0
AFAP1L2	0.110247	0.35539	0	0.0449744	0.443034	0	0.154338	4.90944	2.33045	0.421134	1.19472	0.147151	1.27999	3.48035	0.446738	0.628784	0.904712
VCAM1	0.000739331	0	0	0	3.18025	0	0.0100817	25.0992	17.6109	2.05183	7.41133	0.015178	0	11.9779	29.6955	7.47702	1.70446
CPA5	0.00287203	0.0112776	0	0	0.0136562	0	0.363397	1.42359	0.145187	0.528877	0.151056	1.91657	0.340175	0.584437	0	0	0
MYO7A	0.00134599	0.0716347	0	0.00737495	1.26336	0.805779	0.445179	6.42143	2.41907	0.40631	3.20375	4.62262	0.681669	4.61596	0	0.239828	0.240565
CCL4L2	0.0475827	0.408164	2.84003	0.0301258	19.4052	39.6364	0.639666	263.259	94.6665	76.5405	124.203	20.923	0.912733	75.9355	0.0118033	0.0776642	35.5355
CCL3L3	0	0.192292	0	0	16.3301	51.9462	0.656942	41.9802	28.4935	12.6433	10.7413	0.963299	0.0237444	11.4181	0.423074	0	7.21515
TNFSF4	0.262762	3.16241	1.4977	0.219976	0.142345	0.122866	0.628536	6.37269	1.62363	1.23074	2.40742	1.22515	0.850341	3.71177	0.271478	0.121785	1.18785
GSG2	0.0953157	0.325844	0.425282	0.0302253	0.501102	0.0241473	0.0168527	2.78602	0.842439	0.632589	0.440354	0.110002	0.00888778	2.57967	0.140229	0.0681378	1.51432
RASGEF1A	0	0.784112	0	0.0600252	0.161706	0	0.240574	4.28257	2.77998	1.18245	1.87781	0.56691	1.81561	2.29931	0.550832	0.14518	1.16702
IFNG	0	0.526737	0	0.218979	0.0143594	0.00239348	5.10938	66.7014	42.6519	41.1585	27.3694	13.1236	0.527251	51.0973	0	0	4.10111
CXCR6	0.00809477	0.33696	0	0.290082	0.0260781	0.0045245	8.92006	63.9078	31.4581	36.3682	21.8294	2.06155	66.5366	32.1982	0.0218687	0	25.7436
CCL3	0.913574	0.979351	0.347749	0.439958	153.935	205.536	0.102015	123.358	49.5282	27.4713	43.6089	6.77768	0.599927	58.9502	0.262824	0	302.516
TIMD4	0	0	0.035405	0	0.0567031	0	0.359199	2.46297	1.48024	0.13868	2.36135	0	0.637358	1.2481	0	0	0.0557498
FASLG	0.00859233	0	0	0.141775	0	0	0.820245	22.4412	13.5389	20.5303	15.2686	0.446643	0	17.5454	0.00160658	0	30.1014
CD8A	0.0534542	0.96568	0.00490479	0.0127001	0.052922	0.0179181	17.425	190.23	245.006	103.006	99.3464	10.3775	7.69269	119.41	0.00339336	0.00243083	3.15769
CD8B	0.10878	0.261203	0	2.04524	0.0317182	0.0171311	14.7889	89.1181	84.0713	51.1248	59.129	5.34047	0.851365	51.6999	0	0	2.81295
JAKMIP1	0.00354029	0.0317158	0	0.216881	0.00974997	0	0.482401	9.41907	6.02679	8.95767	2.86578	2.58968	4.14441	4.51667	0	0	1.73871
DUSP4	0.0328864	0.6293	0.165817	0.608332	0.616729	1.2704	4.31795	26.4315	8.28416	8.66238	13.0439	12.4133	29.3639	15.6911	0.0665245	0.751995	6.42862
ITGAE	1.35056	2.14052	1.12593	0.945828	0.197534	0.528969	1.84777	18.2039	4.80717	7.19036	5.60151	2.28916	1.13403	15.0387	0.923341	0.626754	4.44866
DTHD1	0.0230758	0.02345	0.00822619	1.35972	0.00479687	0.00236069	0.897035	10.6654	12.7517	4.09444	6.06665	5.00807	0.993004	2.91452	0.115031	0.0129846	1.75725
MIR155HG	1.83532	14.77	2.01272	3.27559	1.27493	1.21812	1.54919	23.5761	4.45091	4.81265	5.43781	10.585	5.07462	15.8077	0.786309	0.0332299	0.400919
CCL4	2.53308	7.60947	2.19885	1.53232	100.179	108.555	12.9638	459.06	188.296	453.95	245.883	125.325	23.9734	227.691	0.130674	0.122648	543.833
LAG3	0	0.043294	0	0	0.825001	0.111817	1.08576	12.7405	11.6207	6.57399	7.87383	2.07428	3.67324	10.4273	0.124982	0	0.176501
SNAP47	1.18332	1.38436	0.272569	0.48837	1.75719	0.721143	2.79633	23.0808	19.9782	8.21039	8.40134	4.25975	4.01621	14.4439	3.31929	0.674312	2.6151
DFNB31	0.33177	0.295943	0.391529	0.329185	0.0755017	0	0.22089	4.32681	4.6021	2.09705	2.19834	0.663538	1.62064	1.84397	0.342664	0.261873	0.501856
CD200R1	0.0410324	2.117	0.12418	0.460577	1.64092	0.946462	1.81686	10.2071	3.6982	2.55123	3.08278	3.09803	2.39816	5.72543	0.134998	0.320895	0.028982
XCL2	0.0118247	0.114114	0	0	0	0	1.09036	35.8995	39.6744	11.4452	19.2012	1.1639	0.389718	11.1864	0.0340658	0	66.0319
PDCD1	0.00537441	0.549814	0	1.30624	0.0711873	0.00134426	8.14767	64.7633	51.2354	25.4254	27.7987	77.3416	17.2531	42.4308	0	0.072645	1.82608
NKG7	0.0211848	5.55463	0	0.036323	1.08245	5.09491	13.8602	379.588	279.59	392.155	188.404	9.99452	7.39664	179.717	0.103753	0.171826	646.74
TOX	1.03832	3.04314	0.157963	3.70606	0.520405	0.0018852	3.32641	24.1454	14.2687	10.8017	9.25838	20.6917	5.60675	13.6627	0.100541	0.135679	8.41977
ETV1	0	0.0313272	0	0.5127	0.212938	0.0228689	0.147418	3.21951	7.05455	0.762394	1.31005	0.582762	0.273825	1.78437	0.752544	0.305633	0.142688
SH3BGRL2	0.0183745	0.0261217	0	0.856538	0.32807	0.249821	0.149339	2.35773	1.20703	0.203289	2.27006	0.240468	1.6372	1.7558	0.363106	4.80958	0
KLRK1	2.5076	0.818879	3.38777	3.17646	0.210298	0.00803275	15.0937	134.191	184.238	96.9782	80.4365	8.5525	4.40969	62.0584	0.847403	0.0178769	142.87
GZMB	0.00528465	3.48776	0	0.576554	0.0244844	0.0129508	2.15308	112.113	102.705	128.576	27.1403	0.212195	0.0983485	124.201	0	0.142293	272.206
PRF1	0.0212129	1.87219	0.105323	0.0039999	0.0574519	0.0347702	8.11123	122.641	140.344	131.426	58.9492	5.07757	17.5259	77.8504	0.0285245	0.215969	420.838
DGKH	0.00586722	0.00371664	0	0.209449	0.00631246	0.0183925	0.421113	3.40213	3.65937	0.572255	1.70597	1.6743	1.18374	1.6584	0.336002	0.757757	0.01275
GFOD1	1.0528	2.34025	0.715813	0	0.00148436	0.327286	0.346507	9.84558	14.7662	3.31357	4.33724	3.52512	0.0359297	2.77966	0.27008	2.60889	4.12671
CLIC3	0	0.216964	0	1.40525	0.00143747	0.02846	1.59776	9.06201	4.40166	8.55459	4.10746	0	0	3.34404	1.33718	1.75472	43.7265
SARDH	0.00500473	0	0.0196081	0	0.0240012	0	1.52885	6.06059	4.98317	2.84791	2.78647	5.38638	1.43333	2.51302	1.43494	0	0.00863466
CCR5	0.0135831	0.190769	0.00383331	0.509485	2.98695	8.04928	3.50377	22.7405	8.87029	19.8762	8.21403	8.18438	25.9494	14.6744	0	0	1.54387
GZMK	0.0270944	0.181975	0	0	0.0021719	0.447142	32.793	174.552	152.103	154.727	116.778	56.9106	14.8902	67.9891	0.779808	0	44.597
NLRP6	0.196281	0.00539443	0.138778	0.030876	0	0	0.596597	1.61952	1.68771	0.383851	0.83075	0.565515	1.00592	0.491932	0	0	0.49871
GZMH	0	0.818992	0	0.0882962	0.0383749	0	1.10513	50.3389	34.719	142.875	29.8595	1.02406	0.0862945	34.6644	0	0	101.238
EDARADD	0.00529388	0.00592222	0	1.05268	0.0120781	0.0242296	0.719249	4.22125	3.41404	2.51724	2.70653	0.801965	2.7985	3.58778	0.0266877	0.439257	0.187168
XCL1	0	0.041972	0	0.127901	0	0.0720968	1.28435	10.6566	12.6584	4.9432	2.00623	0.16289	1.34398	3.50681	0.0269351	0	41.7522
GZMA	0	1.89243	0	0	0.0596545	0	26.6654	146.413	84.0941	245.122	110.038	13.7027	9.7449	131.225	0	0	236.509
CST7	0.0468437	1.26901	0	0.305855	0.344175	4.99195	22.1086	154.566	91.0492	158.473	77.8653	27.4295	57.3719	64.5219	0.256964	0.0747379	177.574
EOMES	0	0.103727	0	0.142177	0.0644225	0	0.453357	7.22857	12.309	6.00651	2.64245	1.79306	0.139625	6.44567	0.057473	0	4.5928
CTLA4	0	0.235217	0	0.267574	0.0733409	0.480714	6.36846	26.8041	20.3258	6.40359	7.92954	28.9818	43.5413	16.1936	0	0.043078	0
KLRC4	0	0.157254	0	0	0.0287195	0	2.93928	17.0196	19.3428	13.948	9.79727	0.541257	3.24358	11.2406	0	0	21.451
NCALD	0	0.42658	0	0.116647	0	0.011377	0.937698	5.53271	5.99984	2.46388	1.29445	3.82514	1.87913	3.13825	2.66054	0.15469	3.74699
LAYN	0.0240189	0.118526	0.105105	0.0630747	0.0323282	0.251085	0.54067	5.44473	2.10634	0.599904	1.9979	0.111947	14.4464	1.72232	1.90404	16.0195	0.0438844
ANKS1B	0.253357	0.0625602	0.175741	0.349775	0.0400455	0	0.293784	1.28364	1.34965	0.0479311	0.616833	1.35389	0.776735	0.450785	0.710643	0.0894278	0
KLRC4-KLRK1	0	0.034829	0	0.746572	0	0	1.55553	9.23329	8.17278	11.5025	8.8156	0.11178	3.04842	3.41536	0	0	14.5457
TNFSF9	0.346036	0.683522	1.53072	0	0.293936	0.0876869	0.257249	2.58507	1.64876	2.58006	3.0935	0.233729	0.245168	1.41648	0.210163	0.0929856	0.875616
LYST	2.94859	1.39609	3.0587	1.64524	1.0306	2.17712	1.66322	16.0897	21.951	6.83631	7.84448	4.24623	3.9183	7.04298	0.362823	0.69814	8.42846
TTC24	0.659984	2.07983	0.225623	0.8059	0	0.24479	0.257021	2.8111	2.45527	2.89449	1.86948	0.513953	0.160991	0.927995	0	0.00979992	0.742187
ZNF79	0.930733	0.0631452	2.00773	0.271391	0.56767	0.731922	2.6649	6.10151	5.4896	2.6332	1.98826	1.87637	0.0113468	3.75241	0.127148	1.8495	1.64452
CCDC64	0.0742071	0.0912226	0.602739	0	0.00598436	0.0357056	1.27672	4.07417	3.94587	1.69486	2.24817	2.11531	0.745177	1.96135	0.0149508	0	1.20566
GFI1	0	0	0	0	0	0	0.184432	1.77109	2.19219	0.95067	0.276261	1.07734	2.93304	0.471682	0	0.0116616	0.382272
SIRPG	0.00651637	0.0696906	0.0167017	0	0.0951863	0.188555	18.7973	58.1041	44.708	34.4957	35.6043	39.7292	32.3545	35.229	0	0.019199	1.89023
HSPA6	0.254089	2.52207	0.947722	0	4.16888	31.0005	1.79314	27.0373	48.5057	0.836036	9.05499	0.324953	0	7.11701	0	0.953054	6.45485
OASL	0.324069	0.796519	0	0.375674	3.91179	11.3654	4.55116	21.4892	13.2642	17.9862	12.73	7.35406	10.5684	18.4673	0.0215081	0.301457	3.26436
CHST12	2.27252	1.7928	0.687531	1.56545	1.31991	2.15684	4.38617	19.3987	12.6292	20.1392	6.78858	4.56586	6.14613	11.6294	2.44285	8.62828	38.9915
CCDC141	2.07218	4.68661	2.15427	0.763827	0.0164061	0.0931816	1.4748	6.63415	5.13955	2.59172	3.18996	2.4802	3.63492	2.46452	0.00242618	0.366033	2.03398
PRR5L	0.0978214	0.127707	0	0.721498	2.08174	0.49548	1.32831	5.25461	3.24034	3.88113	3.17548	0.888238	0.382328	1.86909	0.540595	2.33861	5.59838
CDKN2C	0.305962	1.37061	0	1.72153	0.447469	0.429197	0.845382	3.49417	1.4934	1.72968	0.687552	1.34812	0.0595292	1.7353	1.97794	1.72037	3.34687
CTSW	0	1.62248	0	0	0.764026	0	10.9947	63.0501	77.225	78.2911	47.5904	2.21419	2.96545	41.6929	0	0	168.868
NAB1	0.0972478	0.474782	0.0905375	0.222602	0.419096	0.32515	0.749966	5.77703	7.80957	2.38796	2.85361	4.44726	2.69948	4.52725	0.614237	0.931573	0.0972139
KCNK5	0	0	0	0.229099	0	0.597933	0.433865	4.78246	7.87203	0.654765	2.3279	6.9449	1.04306	3.01506	0.265156	1.94924	1.263
SYTL3	0.0696961	0.639829	0.43616	0.209026	1.08297	2.06763	7.17699	18.8806	9.35001	13.4091	10.4752	3.82499	16.3895	10.9011	0.102839	0	26.3574
CSF1	0.00252608	0.0852836	0.0855092	0.0117249	1.31576	0.29975	1.64738	6.25932	6.53464	3.94877	4.50406	0.959335	11.0325	2.50038	6.46832	4.07779	0.487541
GEM	0.116885	0.20708	0.576052	0.319973	0	2.23755	0.4887	5.62608	7.16874	0.213689	8.82174	4.25706	5.39287	2.83853	13.5194	0.0168607	0.500685
APOBEC3G	6.12657	10.4232	3.93532	6.22984	4.41254	5.81299	7.9371	62.9474	37.3205	66.6135	23.9086	15.3453	23.4711	55.5508	1.19322	1.37217	69.2121
ASB2	0.208582	1.04354	0.153578	0.574945	0.282372	0	1.09104	9.6131	10.5593	2.35194	3.32002	7.17551	12.0861	4.53705	0	0	1.21454
APOBEC3H	0.00387205	0.0230275	0.0123697	0.386965	0.291522	0.0121803	1.12441	6.00282	1.58321	8.56416	1.77833	3.32963	2.14981	7.36253	0.324121	0.0717529	5.53672
HIPK2	0.748721	0.698661	0.616046	0.725647	0.434752	0.870826	0.640535	2.89896	1.10417	0.563336	1.04666	2.4904	0.663781	1.68321	0.490743	0.823269	3.07861
FAM3C	3.13942	6.40722	0.831801	2.16378	0.589343	1.37904	0.812499	11.3235	12.4405	0.61291	6.12781	1.28127	0.00339799	7.45666	5.04447	3.01711	4.60908
CD7	0.00150239	0.22771	0.00554768	0	0.0254699	0.173623	6.12605	13.6424	7.69876	5.75722	4.53073	5.56518	13.1919	8.9877	0.175292	0	19.4834
CBLB	3.7314	2.44776	2.69803	1.12558	0.889838	0.250358	9.00265	40.0742	40.2298	15.2123	18.3394	18.8811	14.5233	19.0593	4.59128	1.55088	13.4814
TNIP3	0.175963	0.164661	0.259179	1.54186	0.281422	3.13321	0.611442	5.34112	3.13912	1.63937	3.23347	2.19998	4.68923	3.87815	0.19453	0.153199	0.420356
HECTD2	0.354179	1.08377	0.00319043	0.533215	0.845086	0.688595	0.0950041	2.31547	3.02778	0.34507	1.8929	2.07735	0.35453	2.81178	2.05183	1.38767	0.326342
CASZ1	0.127103	0.14744	0.157686	0.02005	0.0733146	0.01718	0.155526	1.04026	0.591186	0.795833	0.226235	0.558007	0.75732	0.330643	0.00216388	0.213895	0.46699
HAVCR2	1.60071	2.93001	1.11708	9.02584	20.879	19.6292	4.29856	65.1666	57.0215	19.2308	42.2609	5.54658	13.191	35.5217	0.423178	0.648351	21.9533
ZBED2	0.0707577	2.12552	0.0350229	0.451004	0	0.0209025	1.69101	16.205	21.8477	1.57441	7.51643	4.91947	13.8591	8.40622	0	0	1.7755
TIGIT	0.0523211	0.220183	0.0410125	0.259751	0.0427031	0.418685	10.8077	54.7575	76.8968	26.3104	44.9749	62.1159	45.8189	35.8412	0.0229845	0	11.7635
MAP4K3	0.0630567	0.0140165	0.0104523	0.0477995	0.0329844	0.013869	0.314311	0.901503	1.01936	0.0662917	0.109741	0.495516	0.532617	0.592959	0.451021	0.104999	0.356531
CMC1	2.41876	3.55344	3.0205	1.00967	3.29747	3.69733	4.41829	18.8854	10.4006	14.7073	5.73365	9.04087	3.33486	7.78351	2.89413	4.52259	25.9255
KLRC2	0	0.111751	0	0	0.0215145	0	0.450524	9.98447	17.4305	3.11524	7.27888	0.027078	0.0188058	8.40277	0.0841968	0	10.7909
HSPA1B	5.08011	7.8359	23.9721	6.63982	14.7629	53.6672	17.0525	115.983	354.86	21.5581	57.4146	26.4086	28.6933	52.6635	8.7235	2.98442	7.69776
ITGA1	0	0.00185557	0	0.010325	0	0.0131148	0.955356	3.70631	2.36251	5.51267	1.32511	0.0808427	0	3.30576	2.00907	6.34769	0.0516739
KLRC3	0.0104645	0.0476441	0.0532745	0	0.0159057	0.0663463	0.395789	13.0639	32.7647	6.54841	12.0456	0.425101	0.0185408	5.40591	0	0	17.9199
HMOX1	1.04849	4.99718	0.148322	2.52611	27.3069	15.7198	0.00242906	8.80859	6.3489	1.41922	1.53713	0.507144	1.64834	5.96421	10.0395	2.24634	0.0262885
KLRC1	0	0.507525	0	0.314709	0	0.00501632	0.693931	8.58878	8.36934	3.68967	5.58525	0	0.733082	7.46969	0	0	95.2804
AUH	0.92621	1.2655	0.450955	0	1.41045	0.403773	0.87747	4.22573	3.2523	0.936867	1.86858	2.29453	2.51479	0.960731	0.803281	0.977014	3.28959
ATXN1	0.18836	0.718488	0.212977	0.541719	0.421354	0.328214	1.31772	3.34658	2.85184	2.36579	2.08422	2.76978	1.4331	2.36981	0.650822	0.294984	0.132599
WFDC1	0	0	0	0	0	0	0.0279075	0.0068629	2.32486	0.00750272	0.767249	0.0531559	0	0.315667	0	0.280834	0
EPYC	0	0	0	0	0	0	0.00580255	0.806155	11.7317	0.0683556	1.4817	0.0852028	0	0.693831	0.0281625	0	0.3209
PHEX	0.0176776	0.134862	0.00582138	0	0.00632812	0	0.0529857	0.817561	4.89746	0	1.13947	0.796813	0.00517348	0.85071	0	0	0.0640981
PCSK1N	0.00333176	0	0	0	0.0600783	0	0.591628	0.454415	2.75903	0.264905	0.163585	0.640251	0.45741	0.0978202	0	0	0
MAOB	0	0.228529	0	0.494042	0	0	0.000666097	2.45845	7.67588	0.120984	0.468384	0	0	2.6435	1.13834	0.8711	0
HIST1H2BH	0	0.151803	0	0	0	0	0.186898	0.448262	3.42326	0	0.083129	0.0602949	0.382112	2.63392	0	0	0.496561
SPRY2	0.101737	0.0140717	0	1.08496	1.46249	0	0.0327123	5.4839	18.0364	1.77486	3.26524	0.00400774	0.408664	1.49941	3.70334	0.380349	3.50698
HIST1H2BG	3.05003	3.83914	0.435743	3.66118	3.89539	6.01487	1.19757	2.76334	16.365	1.59405	2.09391	0.216518	1.93878	1.59731	0	1.5243	3.06506
RGS4	0.000521328	0.00233889	0.0339998	2.06044	0	0.00859017	0.0500097	3.78564	15.3884	0	3.22052	1.84734	0.0176422	3.1128	6.85214	0.0354633	0
SNORA29	0.0886564	0.161081	0	0	0.294633	0	0.128717	0.886265	1.30961	0	1.98518	0.553676	0.126326	0.0929273	0	0.584157	0
FAM184A	0.0181998	0	0.165471	0.456352	0	0	0.191625	0.0784388	1.37528	0.107988	0.1942	0.282632	1.08703	0.213709	0.164397	0	0
HIST2H2BE	1.21877	0.959167	1.93779	0.103904	0.601477	4.48709	1.21824	1.49828	14.2524	2.14961	0.765362	1.02956	0.514181	0.824619	0	0.35397	2.13539
DAB1	0	0	0	0.0369754	0	0	0.189869	0.229129	0.620978	0	0.35456	0.579706	0	0.0368701	0.0291303	0.0753711	0
HIST3H2BB	0	0.183982	0.00367862	0	0.00498431	0	0.395365	1.02449	1.92801	0.0570308	0.0462066	0.33526	0	0.943121	0.435189	0	0.830313
CADM1	0.0675895	0.194997	0.0374278	0.277827	4.49153	0.449446	0.169866	4.6471	16.7617	1.75015	4.23582	3.39607	4.77887	5.55672	0.277406	1.00468	0.907831
HIST1H2BJ	0.491104	0.877947	1.28613	2.78327	0.233577	1.22752	0.329386	0.3068	6.59318	0.0774895	2.41672	0.232125	1.01146	1.93434	1.20081	0.519644	1.71631
CD160	0.0475225	0.275404	0	0.170247	0	0	0.252577	1.4608	15.2891	5.88019	2.59201	0.024426	0	0.387976	0	0.18486	33.8541
HIST1H3H	0.28906	1.94548	0	0	0	0	0.250051	1.36198	4.19026	0.882717	1.18364	0.930227	0.641636	2.25168	0.146114	0.217297	0
NMB	0.167179	0.243612	0.345587	0	1.11701	0.1152	0.329516	4.92196	16.2823	0.974903	3.18652	10.0209	2.84616	4.37379	1.30689	0	0
GBP7	0.0319004	0.017367	0	0	0.0733733	0.0610165	0.00779951	0.0493086	0.155178	0.0286167	0.0421015	0.00548067	0.0167443	0.0883206	0	0.018293	0.00463456
SGPP2	0.176421	0.139035	0.0586449	0.0172751	0.0793769	0	0.348781	1.23802	4.04696	0.00786972	0.113203	2.19873	0.572894	0.39403	0.00880333	0	0
GLDC	0.00974865	0.0256105	0.00340476	0.294452	0.0213285	0	0.0125932	2.13425	3.20929	0.0241303	1.51712	0.435757	1.74003	2.1137	0.226178	0.0294461	0
HIST2H2BF	0.749128	0.870273	0.0545484	1.86732	2.06415	5.38308	0.563561	0.308521	6.0549	0.217519	0.400993	0.434445	0.392667	2.72351	1.0717	0	0
TRIM69	0	0.0635046	0	0	0.301082	0.313827	0.542967	3.87995	6.52425	0.190723	2.38077	0.241465	3.50154	0.815295	0	0.15777	0
HEPACAM	0.00158766	0.030244	0	0.0426752	0.00898434	0.0158688	0.0027249	0.00406136	0.0443203	0.0060529	0.0622784	0.00402324	0.00878572	0.000806959	0	0	0.0157307
SYNGR3	0.896789	0.323216	0.647285	0	0	0	0.188369	1.4013	2.45105	0.608045	0.0158018	0.00296126	0.119824	0.830649	0.0112623	0.511271	0
PER3	0.274867	0.0200666	0.011619	0.272093	0.337796	0.0802649	0.350476	0.45571	2.9933	0.311944	2.50805	0.10714	0.579619	0.832128	1.11035	0.885696	0.124845
FBXO2	0.0592609	0.0639508	0	1.73405	0	0	0.113755	0.932795	1.50322	0.0129441	0.239431	0.0196518	0.542028	0.0566224	0.00570491	0	0.0155576
CDHR1	0.00168722	0.036512	0.00457138	0.066675	0.00353126	0	0.0158079	0.461844	0.805646	0.270073	0.584862	0.0402167	0	0.202465	0	0.201662	5.35937
LGR6	0	0	0.181364	0.140976	0	0	0.193591	0.053798	1.76805	2.58919	0.323922	0.262277	0	0.331099	0	0	1.57748
SH2D1B	0	0.447955	0	0.330094	0	0.00301641	0.0187079	1.88173	6.82555	0.669763	2.53744	0	0	2.61078	0.0870965	0	41.8548
BARX2	0.0227767	0.0380165	0	0	0.00737501	0	0.00698113	0.639609	0.419745	0	0.129189	0.00648832	0.0193057	0.511987	0	0.22812	0
MOXD1	0.347278	0.358199	0.408951	0.496718	0.117283	0	0.0516303	1.68374	3.62748	0	1.01923	0	0.187373	0.669856	7.65023	0	0
TMEM110-MUSTN1	0.0244685	0	0.83948	0.238554	0.791135	0.167538	0.222761	0.379117	0.721093	0.158965	0.312922	0.707621	0.0955423	0.0804795	0	0.00347694	0.0237895
HIST1H3D	1.09516	0.776754	2.49501	2.25468	0.151218	1.86325	1.36382	2.99767	4.48719	0.167769	1.5913	0.388672	0.241777	1.9441	0.210694	0	2.34969
PLCXD2	0.0686391	0.238186	0	0	0.0011562	0	0.56395	1.52058	3.50515	2.22845	1.56041	0.784076	0.230743	1.22728	0.00480325	0	0.848853
HIST2H2BC	1.34851	2.68445	1.54235	1.60252	0.292367	0.274278	0.986098	1.05247	3.98276	0.974428	0.952581	0.580866	1.0029	1.8875	0.871158	0.669871	0.172514
BTNL8	0.00316113	0.00290552	0	0	0.00410931	0	0.0216763	1.72249	1.3043	0.00809302	1.24852	0.170471	0.219671	1.88542	0	1.23771	0
SLC27A2	0	0.00581667	0	0	0	0.012623	0.0919867	2.65014	5.59608	1.83002	1.31648	1.6525	1.79961	5.95049	0	1.05526	0.155591
EFCAB4A	0.110316	0.0180506	0.524236	0.305632	0	0.621648	0.0901057	0.585316	1.42574	0.161054	0.159289	0	0	1.44046	0.0624242	3.13269	0
SMPDL3A	0.0190943	0.169435	0	0	9.14396	4.51579	0.116123	1.11555	4.61779	0.158451	0.838293	0.566013	0	0.428538	1.60632	0.356423	0
LANCL2	0.129601	0.367386	0.397713	0.474367	0.299492	0.0373592	0.278188	0.511803	2.31926	0.316983	0.444009	0.675197	0.733275	0.987639	0.723971	0.37286	0.387139
ADAMTS3	0.00713261	0.00361114	0.0264881	0.565044	0	0	0.00814034	0.334611	0.728602	0	0.535433	0.00705424	0.110908	0.0582569	0.214431	0.139016	0
FCRL6	0.0329472	0.334694	0	0.162678	0.0437021	0.0322143	0.721171	5.03752	18.7295	19.0845	10.9928	0.254834	0.0188265	2.80441	0.0751474	0.369686	31.3342
NR5A2	0.000180093	0.00513888	0	0.0618261	0.01225	0.00393433	0.0415184	0.740109	2.30136	0.114093	0.837255	0.468155	0.0310705	0.515473	0.0194925	4.00314	0
ABCD2	0.144892	0.686005	0	0.330678	0	0	1.06073	1.62061	3.96408	1.54336	0.870869	0.861646	0.641021	1.01027	0.0259494	0.0163529	0.492041
NOD2	0.00122274	0.208491	0.0828789	0.923994	2.88115	3.88489	0.70051	2.06962	4.32123	0.812256	0.696627	1.79476	0.325851	1.21133	0.0758355	0.0223683	1.50361
HIST1H2AE	1.01717	0.603658	0.76491	0	0.316881	0.813607	0.602315	0.713643	2.76748	0.536624	1.62773	0.166271	0.0384394	3.97682	0.0375735	0.0366934	1.06329
BTNL9	1.21652	0.34204	0.938565	0.311507	0.00723434	0	0.0109637	0.642112	1.79303	0.0514295	0.18497	0.15047	0.532659	0.0719353	0.00445901	5.44048	0.0155383
UBE2F-SCLY	0.0530441	0.00607245	0	0	0.0512968	0.00499995	0.0293113	0.0810567	0.173388	0.0120067	0.156621	0.00418604	0.00174489	0.0304713	0.143375	0.0105078	0.03871
PPP2R2B	0.0194128	0.0163614	0.0168687	0.510976	0.000515622	0.00806562	0.438737	3.01672	6.73787	5.7029	4.07397	0.74489	1.20886	0.855797	0.00577057	0.0507997	6.56915
PTK7	0	0.0917166	0.0939909	0	0.00371873	0.00978683	0.0427491	0.455778	1.64056	0.374243	0.300061	0	0.0163374	1.15878	5.01502	3.32131	0
RAB40C	0.0208763	0.830209	0.0652277	0	0.106546	0.518406	0.297913	0.620408	2.42446	0.48791	0.155669	0.632308	1.12222	0.0537536	0.394252	0.754987	2.85175
PABPC1L	0.195416	1.68388	0.906642	1.36863	0.583153	0.0631481	0.533262	0.942276	2.69818	0.898254	0.382095	1.16713	0.191434	0.901864	0.0628686	0.0130153	1.43735
HIST1H2AC	4.76436	4.0025	1.57416	1.16753	0.571795	13.2799	1.20601	3.40521	11.3311	1.6939	1.20642	2.40944	1.3645	1.12551	2.61454	2.8853	1.54873
AMIGO2	0.48792	1.65268	0	0	0.0241416	0.0608022	0.81492	3.12037	6.50099	2.52558	2.72204	1.53743	2.1411	0.798102	1.50648	0.393576	0.620529
ERMP1	0.375605	0.491691	0.378858	1.01268	0.40175	0.124132	0.508379	0.910775	2.11846	0.416447	1.79875	0.416115	0.728674	0.189966	0.127165	0.75372	1.27462
BZRAP1	0.154458	0.172322	0.0909765	0.147524	0.000375003	0.219232	0.659995	1.42119	3.67989	2.2106	1.10529	2.22569	0.0772434	0.5787	0.139194	0.0370936	2.36353
MYOG	0	0	0	0.503609	0	0.414637	0.103944	0.00948547	0.0728664	0.65706	0.096925	0.00588376	0	0.00874075	0	0	1.1234
PLN	0.18033	0.024811	0.0155706	0	0.0331245	0.00267212	0.165617	0.143933	0.364094	0.108467	0.086291	0.0979827	0.263327	0.0554069	0.070998	0	0
FCRL3	13.0539	23.8745	11.5716	18.6304	0.00107813	0.022689	5.21318	25.5092	80.1108	8.93829	16.5103	6.98703	9.2798	12.1894	0.403163	0.00135386	10.8498
HIST1H2AD	1.69932	0.274245	1.78581	2.28665	0.420507	1.31724	1.11014	1.19594	3.61826	1.33161	0.812955	0.650726	1.48868	1.9759	0.0923246	0	0.40678
HSPA1A	5.32629	8.96765	17.0364	1.872	38.1279	98.8088	18.2353	143.967	503.641	32.3454	84.0886	42.2509	42.7277	67.7157	16.9356	20.4144	24.0114
GLRX5	0.132376	0.584333	0	0	0.294753	0.0527202	0.506042	1.03106	1.60059	0.2294	0.372815	0.428404	0.551275	0.470176	0.28251	0.952206	0
HIST1H2AG	1.35677	0.117296	0.932726	0.390861	0.442705	0.02828	0.575386	0.301308	2.13222	0.305645	0.413631	0.50812	1.92576	2.83507	0.0341323	0.414153	1.59654
ZC3H12C	0.0273552	0	0	0.382839	0.0312969	0.00131146	0.0202857	0.561097	0.856262	0.00275154	0.447719	0.124634	0.016918	0.329891	0.0994265	0.158679	0
KSR2	0.0715314	0.0811852	0.0526297	0.470225	0.00681253	0.0100491	0.0714261	0.174365	1.04314	0.0243565	0.499619	0.706077	0.127093	0.199401	0.00642623	0.0340307	0.0107694
HIST1H2BN	0.653996	1.21747	0	0	0	0	0.518026	2.38783	4.13837	1.37726	2.57371	2.1935	1.17688	3.05974	0.190013	0	2.27174
SNTB1	0	0.163234	0.0177865	0.406703	0.411034	0.19754	0.380406	0.227948	1.41583	1.00619	0.803371	0.107924	0.0267042	0.515155	0.175309	0.177783	0.564915
CCDC144NL	0.00927501	0.0314175	0	0.189425	0.0104063	0.00252455	0.0297489	0.155126	0.40146	0.019926	0.92057	0.00916336	0.326083	0.0249675	0.111903	0.284831	0.0813872
LRRC61	0.580146	0.987752	0.276085	0.496928	0.334069	0	1.1092	1.40254	6.10398	1.4439	1.8188	1.93162	9.7686	1.4357	0.428768	1.27806	0.0827706
CTDP1	0.0697205	0.5917	0.176076	2.73581	0.0555644	0.0379669	0.760446	0.580877	1.67479	0.787872	0.272617	0.405215	1.13421	1.28993	0.203881	0.789896	0.0171923
PMF1-BGLAP	0.13983	0.360938	0.0717379	0	1.93982	0.35226	0.79876	0.529018	1.80962	0.277026	0.908666	1.07604	0.95013	1.02731	1.52659	0.641072	0.0540186
KLC2	0.103078	0.596796	0.214169	1.09964	0.0605784	0.136429	0.332617	0.914623	1.94467	0.752771	0.196765	0.531385	0.765136	0.396174	0.9515	0.707556	0.129231
LRP5L	0.940006	2.12166	0.541869	1.93841	0.29165	0.237097	0.528363	1.28831	3.96178	0.920477	1.70453	0.604447	0.0232144	0.148941	0.111771	1.82696	0
MYB	0	0.00940022	0	0.120675	0	0.0398046	0.267532	0.304394	0.906506	0.0166826	0.692117	1.15139	0.0100102	0.596797	0	0	0
PDE7B	0.842677	1.5696	0.253607	1.14654	0.0945469	0.0930162	0.397298	2.2639	6.19055	0.353406	2.27222	0.837629	0.23205	0.497079	0.753231	3.015	0.31546
FGFBP2	0.00552156	0.704481	0.0130124	0	0	0	0.0247366	0.482377	1.11209	29.4743	1.69105	0.00260465	0.0159484	0.16064	0.142184	0.0861562	81.9086
GNLY	0.0380995	6.27159	0	0.209697	0.145657	0.00626233	4.7577	39.3598	0.404524	224.045	15.65	3.4586	1.86685	25.32	0	0.146074	1119.31
TTC16	0	0	0	0	0	0.00165568	0.529133	0.990598	0.374143	5.69683	0.819075	0	0.0230296	0.3153	0	0	1.29955
CX3CR1	0	0.456548	0	0.181494	1.32674	10.9817	0.264411	0.140219	0.638329	9.58789	1.00513	0.0486574	3.26328	0.0192714	0	0	32.8464
PTGDR	0.2037	0.0343559	0	0.405484	0	0.0336548	1.05486	0.317996	3.53624	10.0091	2.18029	0.164354	0	0.263318	0.317571	0.00567689	22.6274
S1PR5	0.0616587	0.56571	0.0134763	0.121472	0.0292812	0.0248689	0.0980659	0.344873	0.0936555	6.7938	0.32373	0.347355	0.0537748	0.325636	0.526704	0.16746	36.0855
ADRB2	2.52063	2.97342	5.99619	4.54116	1.96471	2.86144	2.49062	0.67046	1.18187	16.815	2.52881	0.0041473	1.51456	1.33449	0.541238	2.79621	20.1461
MATK	0.239571	0.36925	0.378088	0	0.01375	0.0135574	0.856511	0.665041	1.86446	4.86026	0.348321	0.223953	0	0.814932	0	0.187205	19.9241
MYBL1	0.00209953	0.277986	0	0.337369	0.420816	0.00150816	0.240923	0.136048	0.24075	1.4978	0.178231	0.0223875	0.0141428	0.152492	0.0296394	0.0348612	2.86395
C12orf75	0.250689	1.47118	1.4859	2.0088	0	0.050885	2.96727	5.64266	3.60443	21.1257	2.52477	1.53029	4.00957	15.4768	18.5343	1.34362	6.42128
KLRG1	0.382716	0.768477	0.525069	1.95453	0.646275	0.525804	6.27826	6.17396	7.38611	31.5742	8.75174	3.71263	1.63273	6.09714	0.12628	1.16877	7.16987
CD300A	1.42753	0.358978	1.36031	0.60489	15.196	17.1349	2.06293	1.16717	2.36052	14.6883	2.00171	0.578647	0.650292	1.03462	0	0	32.4742
RAP1GAP2	0.0575247	0.187944	0.13461	0.102002	0.233548	0.267636	0.685835	0.00749491	0.0659587	1.40513	0.561061	0.136169	0.428107	0.112234	0	0.106259	3.2862
CD244	0.199287	0.371429	2.29029	0.535759	0.546889	4.01887	0.362603	4.00077	5.00783	9.35385	3.90586	1.11875	0.0180008	0.914396	0	0.0572314	15.4358
SAMD3	0.00721768	0.186002	0	0	0	0	5.6279	6.57146	6.76408	21.1118	8.64498	1.6967	7.08905	4.90518	0.464356	0.0814276	23.388
ZNF683	0.0055779	0.0766196	0	0	0.00632812	0.0313274	1.70409	1.3021	6.73284	4.86803	2.30504	0	0	0.248261	0	0	3.28057
RGS9	0.00338863	0.112306	0	0.644847	0.0858432	0	0.3393	1.47498	0.311838	2.38589	1.01329	0.262138	0.5851	0.559642	0.104145	0.00503079	0.57175
AUTS2	0.382897	0.873866	1.41958	0.708223	0.0154375	0.0451975	0.233901	0.114043	0.259664	1.43207	0.0624086	0.00523251	0.0646119	0.425252	0.480636	0.818663	2.90629
AOAH	1.00454	0.999527	0.257866	2.37221	20.2685	32.5852	5.24693	7.82842	17.5209	32.9227	10.3908	3.08704	0.554376	2.9606	0.0825442	0.600481	47.1165
TGFBR3	0.0471566	0.175724	0.0152142	0.5666	0.00414065	0.0275246	1.03113	0.29744	0.390791	3.25459	0.796349	0.840148	0.343898	0.527966	4.81001	5.56744	3.87885
CLIC5	0.0962712	0.00286667	0	0.230369	0	0	1.08684	0.51368	0.388304	1.98955	1.2844	0.660352	0.510268	0.722301	0.046196	0.691327	0
CISH	0.439926	0.0122831	0	1.63337	0.564042	5.57968	4.23974	2.30043	5.99801	12.1262	9.72266	0.291309	27.074	1.1944	0.452057	0.320924	11.7448
FGR	5.16144	11.7974	0.717011	8.65028	11.8665	54.7417	0.107009	0.682231	2.95185	9.45776	1.33495	0.313091	0	0.172948	0	0.596769	42.9695
CHI3L2	13.5469	13.9159	10.6111	4.43993	0.00423432	0.439561	4.74832	6.44364	7.28895	35.6334	10.7958	62.1878	6.58833	7.96522	0.785877	0	2.20852
ADA	0.889875	3.74303	0.0884292	1.93175	4.78233	4.22271	3.19513	4.25167	9.19913	14.8084	2.82402	4.82462	5.45336	4.59045	5.1097	5.01451	7.67744
USP28	2.27964	3.71167	2.65268	1.41813	0.370219	0.326637	0.906681	1.87564	2.45653	6.43534	2.13709	1.08694	1.21765	1.61511	0.976668	0.874229	4.60635
MT1F	0.244932	0.632102	0	1.18571	4.08367	0.484495	2.447	7.61768	3.73552	10.0591	4.67839	2.70284	6.03407	4.57696	1.74482	0.538414	1.57173
LLGL2	0.335471	1.08945	0.478226	0.0700011	0.282155	0.067541	1.07014	1.03585	2.46377	2.2737	1.44854	2.34677	0.326497	0.589481	0.377551	1.43814	4.60897
GPR68	0.236392	0.0190947	0.83694	0.0194501	0	0	1.53787	2.76982	2.47197	4.86206	4.90387	2.85125	2.28631	1.37143	0.533834	3.76727	6.08446
BCL2L1	0.183538	1.11126	0.146937	0.457268	3.97958	1.75103	1.10678	2.72863	2.2165	7.20624	0.382679	3.47621	5.26924	1.83062	3.7173	3.70114	3.45094
SYTL2	0.396707	0.499187	0	0.916348	1.37352	0.00488524	3.03056	3.88543	5.25303	7.14387	3.59974	0.484633	1.65414	0.932308	1.38329	0	5.24962
OSBPL7	0.467074	0.588389	0.285072	0	0.225497	0.190597	0.827181	1.56117	1.95085	4.1175	1.08449	0.811209	0.986897	0.444831	0.16449	1.20326	0.576615
TSEN54	1.63352	1.78713	3.76675	2.91799	0.569143	0.0678703	8.33484	10.9625	12.284	20.4746	9.30607	7.60338	3.56839	7.05515	1.36042	4.4698	18.4128
ITM2C	7.08773	9.70201	7.37757	1.54999	2.44461	0.734463	3.70102	6.28386	7.86724	23.5914	3.05337	4.80402	2.83005	9.20541	6.09005	16.5333	15.1954
ADAM8	3.14999	4.37908	4.50792	3.77368	2.62021	6.76499	4.20916	5.44405	7.91673	13.4415	9.24098	1.47074	5.7335	2.4007	0.022213	0.006677	16.15
MIAT	0.34068	0.236869	0.420504	0.831614	0.0044376	0.1159	4.22082	4.77798	8.44421	9.6673	4.56614	4.61617	6.93172	2.4294	0.108623	0.608153	2.19017
TSPAN32	0.060901	0.76554	0.170033	2.74531	0	1.74983	2.40509	2.55437	2.42679	5.57133	2.51533	0.36285	2.35176	1.53146	0	0	10.9569
PLEKHF1	1.02079	1.20874	0.487535	1.6935	0.369153	0	2.54879	9.41886	9.0474	18.2378	5.2591	3.71385	6.03167	6.27384	3.04484	0.313204	12.7066
HOPX	6.37953	6.42707	2.20425	2.63247	0	0	3.32675	18.8972	19.4102	18.2265	12.9979	0.141479	0	8.40369	0.357611	0.103015	83.0994
GAB3	1.15461	0.387577	0.166167	0.583403	2.86916	3.50119	1.54112	1.3312	3.71466	4.74234	2.44363	0.758019	0.133554	1.04647	0.796791	1.80991	2.8823
PLEK	8.56453	15.3929	2.74941	4.8497	24.4153	72.6083	1.56322	9.13246	4.94387	21.1043	7.5672	7.64487	3.51792	5.62202	0.0887888	1.32083	48.6531
TNF	3.5903	5.73179	7.01248	2.90501	20.1123	8.57403	5.37182	6.7457	2.23385	20.5486	0.486935	9.32279	11.1014	4.40604	0.0696413	0	3.61513
LYAR	1.81001	2.65034	1.5327	0.590293	0.790613	2.18284	3.64984	3.41929	4.25291	7.54678	3.44656	1.36331	0.96544	6.38077	1.41572	1.06263	3.88904
GZMM	0.0126869	0.0747169	0	0	0	0.00186886	16.5826	18.1933	20.1754	40.7561	22.5251	20.2648	12.7042	6.01256	0	0	65.1065
SLFN12L	0.425006	0.357477	0	0	0	0	1.58591	2.8807	4.86901	3.21268	2.57952	1.06403	1.67403	1.71417	0.121179	0	1.68815
LIME1	2.20151	5.79847	1.23646	2.46404	0.155547	1.04023	27.0417	18.1426	14.4835	51.4295	27.2656	16.8664	22.7981	21.5527	0.0757218	0.0116154	13.3726
ANXA2R	4.93123	1.55507	5.54687	6.02	0.173386	0.92712	8.21125	4.08769	4.05552	10.8016	6.03541	2.00351	5.91781	2.92337	0.0600833	0.810891	8.4471
MYO1F	0.588585	2.66361	0.706707	1.04345	8.33382	12.9218	4.94652	8.18706	8.61747	15.6982	5.57558	3.20327	5.18146	7.70884	0.108147	0.0166	22.9083
NBEAL2	0.767841	1.25739	0.344465	0.264023	0.351094	1.56129	1.94938	1.43862	1.78239	3.82509	1.50712	3.01458	2.83505	1.24712	0.149579	1.0683	6.14795
PTPN4	0.617529	0.496465	0.403308	0.0811756	0.0319687	0.0160001	1.07322	1.93197	1.41579	2.6681	1.21628	0.586055	0.856444	1.52685	0.149458	0.290077	3.21827
TAF5L	0.268272	0.238272	0.262102	0.394561	0.166141	1.07063	0.846174	1.85192	2.35939	2.29314	1.39993	0.381094	1.60464	1.25899	0.537404	0.838384	2.6922
E2F3	0.407221	0.524128	0.162299	0.446149	0.379557	0.572392	0.955234	1.76003	2.37709	3.75851	1.7891	0.922676	1.88838	1.76032	0.584762	0.461739	1.60534
MYO1G	6.2748	4.92305	7.11392	1.3352	1.98638	7.30867	6.83443	11.2029	9.30453	21.0022	7.94401	4.54857	17.1231	15.7626	0.204569	0.00798459	8.45065
FLNA	1.61424	2.29861	1.92016	1.73376	1.80469	6.40143	6.50837	5.85483	5.15814	20.7471	5.52958	4.90589	7.75872	8.86048	13.5344	7.87358	19.1422
EHF	0	0	0	0.0356761	0	0	0.00517803	0.000528418	0	0	0.441873	0	0	0.00852845	0.413074	0	0
SPATA31D4	0	0	0	0.2909	0	0.022999	0.00830793	0.00769908	0.00122488	0.0354857	0.773066	0.00123255	0.0290719	0.00143213	0.235181	0	0
AR	0.000255925	0	0.00111902	0.653767	0	0	0.00202594	0.000936843	0.020877	0	0.733357	0.00616275	0	0	0.225149	0	0
S100A7A	0	0	0	0.511051	1.07912	0	0.00239791	0.00177263	0.0585435	0	0.85956	0	0	0.00138275	0	0.00967698	0.375478
DPP10	0.0453511	0.022827	0	0	0.0102968	0	0.0112767	0.000730527	0.0357156	0	0.293926	0	0.0067551	0	0.00537712	0	0
KCNC2	0.00212322	0.00252778	0.00789288	0.346574	0.00406245	0	0.101301	0.029167	0.0139381	0.177102	0.873663	0	0.0630722	0	0.00336061	0.00293842	0
FAM135B	0.00426067	0.272536	0	0.083048	0.0455482	0.000393446	0.00641529	0.0078021	0.00234318	0.00167703	0.467669	0	0	0.00436495	0	0	0
UNC80	0.00277253	0.00133331	0	0.0603236	0.00754689	0.0183761	0.0038668	0.00355894	0.00581678	0.033887	0.207715	0.00231007	0.00527555	0.00636468	0	0.00510763	0
ROBO2	0	0.00146109	0.0172504	0.348054	0.00518744	0	0.00919883	0.00578317	0.0124539	0.0178889	0.418106	0	0	0.000654317	0.0275257	0.016276	0.00857697
UNC13C	0.00280569	0.000733316	0	0.173426	0.00451559	0	0.00160207	0	0.00261358	0.00431674	0.183475	0	0.00116327	0.113348	0.0263594	0	0.0116731
ABCC6P1	0	0	0	0.606858	0	0	0.00154845	0.0344143	0.0767035	0.159974	0.806352	0.058091	0	0.0681971	0	0	0
OR4F21	0.00302372	0.584578	0	0.696402	0	0	0.153018	0.00714746	0.0135624	0	2.14922	0.000953501	0.252782	0.00348146	0.00777055	0	0
GRIA1	0.00554008	0.00999481	0	0.278028	0	0.00155737	0.00383566	0.0738065	0.0032702	0	0.33592	0.00156591	0.0025204	0.0059511	0	0.00075385	0
SLC5A12	0.00246445	0.0420821	0.00741663	0.0769244	0.00817193	0.0237547	0.00184255	0.006458	0.00978708	0.00603726	0.533218	0.00656584	0.260125	0.00754443	0.10128	0	0.00109615
SRCIN1	0	0.00961636	0	0.170101	0	0.00344266	0.0177543	0.0137057	0.00806698	0.00113211	0.322424	0	0.0227659	0	0	0	0.00582693
STXBP5L	0	0.00178333	0	0.149954	0.00804691	0.0024099	0.00830604	0.0163179	0.0323322	0.00623014	0.39964	0	0	0.00111113	0.0806694	0.00404609	0
COL6A5	0.0103503	0	0	0.19145	0.00973439	0	0.00379934	0.0133582	0.0327743	0.0141613	0.263326	0	0	0	0	0	0
TMEM132B	0.00151183	4.44458e-05	0.0513791	0.282596	0	0	0.00578026	0.0347741	0.000982657	0	0.523627	0	0.00246936	0.011901	0.0808503	0	0
FAXC	0.00140759	0.0257775	0	0.517094	0.0225931	0	0.00524571	0.0124802	0.00250941	0.00565215	0.692484	0.00172865	0	0.0870616	0.0904753	0.0515517	0
FAT2	0.00720383	0	0.0157142	0.0936253	0.0393437	0.00324593	0.0218616	0.00766114	0.0089317	0.004795	0.539484	0.00297671	0.0314086	0.00228529	0.00683609	0	0
PWRN2	0.026223	0.108244	0.0383562	0.483023	0.0048438	0.00454101	0.0518908	0.0385772	0.0920871	0	1.1475	0	0.134175	0.0844191	0	0.0092461	0.098714
MUC17	0.00205211	0.000577786	0.077878	0.0465237	0.000593751	0.0357222	0.015275	0.0476729	0.0130686	0	0.37363	0.000581415	0	0.000271603	0	0.0156153	0
OR4F29	0.0198482	0.0624147	0	2.08926	0.00945307	0	0.166317	0.0214425	0.0643823	0	1.75859	0.00285273	0.0748064	0.0104444	0.0321149	0	0
XIRP2	0.000715648	0	0	0.311875	0	0	0.037616	0.0425331	0.0284203	0.00591924	0.455228	0.0822421	0.0393893	0	0.133528	0.00733846	0
TRIM43	0.000649281	0.0192662	0	0.34327	0.000999998	0	0.0156835	0.00541049	0.0288257	0.00832894	0.557777	0.00655038	0.0481947	0.166375	0.00534425	0	0.0518479
TPTE2P6	0.0533613	0.0818421	0.0309054	1.43203	0.0207813	0.0474592	0.0179256	0.052429	0.0665536	0.122361	2.21394	0.00797678	0.0926098	0.0746374	0.0987182	0.177533	0.0470975
MUC4	0.00564463	0.0363109	0.0412991	0.267881	0.00328118	0.0211475	0.00901068	0.00593661	0.0484106	0.000316772	0.294966	0.0139684	0	0.00256645	0.0178687	0	0.0017308
DNAJC6	0.000952625	0.00577222	0.00546429	0.131425	0.00854682	0	0.104534	0.00340421	0.00628808	0	0.506879	0	0	0.00149578	0.123051	0.020569	0
PTPRD	0.0225774	0	0.0227139	0.256374	0.000609379	0.00281962	0.0253094	0.00643147	0.016694	0.0248316	0.534692	0.000806201	0	0	0.3398	0.00199997	0.0114424
LPA	0	0.00615552	0.0158929	0.176327	0.00150003	0.0275915	0.0109445	0.00148209	0.0081775	0.0148886	0.200709	0	0.00454088	0.00740742	0.0406716	0.00586149	0.0017308
AADACL3	0.0393656	0.0079277	0.335813	0.711439	0.00343754	0.0143278	0.0147041	0.0091055	0.00661102	0.0107702	0.81733	0.00606981	0.0254176	0.0062695	0.0503921	0.126169	0
WDR72	0.016455	0.00588888	0	0.734964	0.00223437	0.00919652	0.0167544	0.00871712	0.0177477	0.00202485	0.341689	0.00855039	0.00757139	0.00523557	0.00565579	0.00118464	0.00201927
KCNIP4-IT1	0.00306634	0.0038444	0	0.349403	0.00404681	0	0.051468	0.00322903	0.0355981	0.113695	0.521965	0.00293798	0.00791834	0.0010247	0.0236547	0.0446919	0.0111923
CSRNP3	0.0345122	0.01005	0.00127385	0.764105	0.0324074	0.00814756	0.0112041	0.0224931	0.0117389	0.0140062	0.658352	0.0086744	0.00260204	0.0527009	0.179448	0.00410762	0.00553855
FOXD4L4	0.0205402	0.0373007	0.0222749	0.461276	0.0216719	0.0209016	0.076249	0.0551073	0.0492477	0.0318267	1.01375	0.0224108	0.0530191	0.0508223	0.0608696	0.0217846	0
SYT14	0.00918971	0.00228889	0	0.053052	0.0792023	0.00144264	0.0484135	0.000608811	0.00681329	0.00130436	0.374699	0.00555813	0	0	0.284252	0.0670636	0.0113654
CSMD3	0.00946887	0.00038889	0.00110711	0.0869234	0	0	0.00424913	0.0042307	0.0112313	0.0167088	0.116409	0.0022713	0	0.00374646	0	0.00767692	0
GPR158	0	0	0	0.219576	0	0	0.0427095	0.0135763	0.000290571	0	0.469615	0	0.449419	0.00970367	0	0	0.0465979
DCHS2	0.00464451	0.137921	0	0.516458	0.00560944	0.00581964	0.0244481	0.00208781	0.00749538	0	0.506136	0.0091085	0.126914	0.019565	0.0516553	0.178058	0
C12orf36	0.00745973	0.0157276	0.075776	0.404986	0.0162031	0.0138033	0.0393206	0.00793783	0.036324	0.0168509	1.26278	0.00265892	0.011	0.00271604	0.00145897	0.0965387	0.00844237
SCN7A	0.00218484	0.00173333	0	0.103654	0.0114063	0.00272134	0.00343947	0.0108064	0.0232202	0.00455898	0.118243	0	0.00250005	0.00244447	0	0	0
GALNT13	0.0176018	0.0112667	0.0261438	0.0360985	0	0.00811469	0.00894304	0.00893118	0.0340181	0.00133541	0.487402	0.001938	0.000704083	0.00570195	0.136167	0.0306312	0.439995
LRP2	0.00259242	0.00859998	0.00710719	0.2632	0.000562498	0.00231148	0.011808	0.0111833	0.00819836	0.00139131	0.199935	0.00624805	0.00391836	0.0138092	0.0334261	0.011	0.00642307
CLRN1	0.0260949	0.0138003	0.0120715	0	0.00903126	0	0.0224322	0.0672705	0.0236892	0.0117084	1.11291	0.0307279	0.0248869	0.0111605	0.0064427	0.0451218	0.0372703
GOLGA6A	0.0447168	0.0817801	0.00165478	0.0860279	0	0.023262	0.0382865	0.00530509	0.0256104	0	0.502743	0.0071628	0.084521	0.0165682	0	0	0.108845
FIGN	0.00730333	0	0.0571907	0.807431	0.0198597	0.230496	0.000799302	0.00555389	0.00436979	0	0.953655	0	0	0	1.67466	0	0
OR4F17	0	0.0155673	0.0878468	2.66035	0.0090156	0.000639348	0.350259	0.02494	0.1884	0.124902	1.76021	0	0.189618	0.0239204	0.0332127	0.0255065	0.0222895
CNTN5	0.000720376	0	0	0.516056	0	0	0.0728013	0.137759	0.0200873	0.0940055	0.344073	0	0.00602044	0.010755	0.0371968	0	0
KCNK10	0.00349293	0.00152778	0.0158809	0.159198	0.0113906	0.0329827	0.0366882	0.00231788	0.0694691	0.00518231	0.336319	0.00446514	0.00124492	0.000424816	0.0108196	0.00303075	0.00776914
BAAT	0.0191944	0.00537221	0.00040476	0.555174	0.0166719	0.00168849	0.0130465	0.0276445	0.0344545	0.0552661	0.994588	0.0516278	0.0668988	0.0150494	0.0377542	0.00487688	0.550544
SLC4A4	0.00258293	0.00893884	0.00689284	0.50526	0.101279	0	0.145181	0.00518317	0.0134322	0.0813363	0.474182	0	0	0.00495061	0.348845	0	0.172712
FLG	0.00199527	0.0286842	0.00519053	0.277347	0.101593	0.000590164	0.0192424	0.0964029	0.0608609	0.00290063	0.437344	0.0325029	0.122909	0.0128603	0.0241627	0.0468314	0
CLIC6	0.00461135	0.00483333	0	0.102797	0.0016094	0.00118027	0.260322	0.00166525	0.00559252	0.0542155	0.542826	0.00210075	0	0.49127	0.0576886	0.00375389	0
GABRA4	0.00316117	0.000883329	0.00347623	1.67943	0.00860944	0.00268849	0.0211506	0.00557593	0.0601665	0.00847829	0.378123	0.0193882	0.00204078	0.00943247	0.00308194	0.0111077	0.212651
UGT3A1	0.0552941	0.0294332	0	0.799058	0.0101094	0.0267049	0.1026	0.0172981	0.0235209	0.036696	1.19535	0.0208449	0.0129898	0.00713257	0.0114426	0.180801	0.119615
TBC1D30	0.0547399	0.00308331	0.00353569	0.221732	0.301348	0.0669368	0.00586835	0.0131496	0.0142278	0.00400506	0.36121	0.00486051	0.00174493	0.0630619	0.0179672	0.133783	0
ERBB4	0	0.0931517	0	0.299906	0.0175626	0.00601651	0.0105796	0.00473249	0.0506214	0.0143851	0.291993	0	0	0.0220369	0.011541	0.0182625	0
CCDC129	0.062687	0.000944441	0.0562613	0.915062	0.00607813	0.0063934	0.0290192	0.0121283	0.0315801	0.00462732	0.54764	0.00303103	0.037562	0.0196505	0.0310006	0.00206153	0.0186539
USP17L15	0.0392642	0.0885168	0.0917041	0.538803	0	0	0.138998	0.0170105	0.127244	0.0188515	1.4519	0.0346588	0.0483369	0	0	0.15482	0
FRAS1	0.0110618	0.0212279	0.00480953	0.23517	0.0080625	0	0.00973192	0.0166528	0.00226216	0.00262736	0.268917	0.00522482	0	0.00129438	0.437631	0.00367697	0.0920411
ANKRD20A3	0.0280753	0.0364782	0.122568	1.30443	0.0540951	0	0.107461	0.0257764	0.0769743	0.0420131	1.01885	0.0288293	0.194249	0.0530598	0.0295903	0.283527	0.052403
FOXD4L5	0.0618327	0.00725557	0.0279413	0.801703	0.037547	0.0349998	0.0655497	0.0792223	0.0317768	0.00670804	0.68549	0.00867461	0.110661	0.00625032	0.131871	0	0
RPH3A	0.010455	0.00186666	0	0.178101	0.00595313	0.597578	0.00295502	0.0102864	0.00424922	0.00604348	0.339267	0.136403	0.0024898	0.00404939	0	0.0371375	0.00207695
PRKAA2	0.0297629	0.0218778	0.102521	0.46802	0.0321238	0.0172786	0.0531814	0.0599976	0.0266259	0.0156741	0.852287	0.0159146	0.0328775	0.0363982	0.0287694	0.0716793	0.0295
MUC16	0.0449853	0.0123725	0.0402752	0.419148	0.0571236	0.032164	0.0284519	0.054516	0.202262	0.0866217	0.704928	0.0462018	0.0431947	0.0069413	0.1769	0.0092307	0.0101347
TENM2	0.00473461	0.0628938	0	0.601035	0	0	0.00805879	0.00210735	0.0480208	0.0466026	0.221436	0	0	0.012358	0.0185901	0.13208	0
GABRB2	0.366304	0.717606	0.0383813	0.509402	0.0288126	0	0.00248097	0.0114549	0.00849167	0.00230436	0.479752	0.00118603	0.0409909	0.0189907	0.00127872	0.0518166	0.0605597
HYDIN	0.0202174	0.00183888	0.000892887	0.377355	0.00671883	0.0961289	0.0331304	0.0138859	0.0240561	0.00186339	0.359264	0.00686822	0.00608162	0.0479917	0.075819	0.0305537	0.00171148
TP63	0	0.107501	0	1.26221	0	0	0.0861153	0.309578	0.0756393	0.000919538	1.50403	0.000906982	0.133462	0.247582	0.00383603	0.134506	0
FAM182A	0.0109429	0.0152889	0.0410357	0.500148	0.000906254	0.00383603	0.0242481	0.0291299	0.056317	0.00064929	0.73014	0.0047132	0.0633572	0.00656783	0.130733	0.109662	0
SH3TC2	0.0189479	0.0274285	0.0203097	0.24742	0.0540784	0.0172622	0.0314532	0.0139642	0.023872	0.0198417	0.545395	0.0441545	0.129991	0.0149444	0.0327214	0.0833247	0.0312116
TUBBP5	0.120268	0.441472	0.0939151	0.528052	0	0.0200977	0.0896904	0.0415366	0.0477105	0.0284027	0.898417	0.00472868	0.00834687	0.0212564	0.00429505	0.0671208	0
NTRK2	0.0209531	0.00422225	0	1.25713	0.0732316	0.00218036	0.113573	0.0752825	0.166155	0.0895127	1.50721	0.0124339	0.00946947	0.0714079	4.10622	0.00223072	0.265213
PVALB	0	0	0	0	0.0146563	0	0	0	0	0	0	8.65343	0.349502	0.0446098	0	0	0
IL21	0	0	0	0	0	0	0.173767	0.119775	1.15827	0	0.911203	16.5843	8.54038	0.635233	0	0	0
TUBA3D	0.011412	0.0104392	0	0	0	0	0.0561777	0.138355	0.00606953	0.00646605	0.166472	4.83627	0.00674487	0.102617	0	0	0
CDKL2	0	0.00127779	0	0.02705	0.000296874	0.00257379	0.0738802	0.106295	0.0047036	0	0.642093	0.886147	0.328831	0.00973721	0	0	0
POU3F1	0.0254351	0	0.099239	0.0916754	0	0	0.00319549	0.086352	0.014006	0.0299622	0.0118644	0.294118	0	0.0512578	0	0	0
ICA1	0.221591	0.106668	0.518249	0.388322	2.75572	0.0581631	2.45247	2.12161	1.38633	0.126918	1.92218	26.6363	7.02035	3.62056	0.394033	9.19204	0
HECW2	0.241879	0.23157	0	0.115899	0.00242184	0	0.107072	0.0332761	0.010769	0	0.149184	1.01531	0.0920923	0.0934635	0.0969845	2.71719	0
MAP7	0.00406159	0.00222223	0.0284053	0	0.340471	0.026179	0.149003	0.161603	0.187707	0.143188	0.0839654	1.20591	0.320583	0.116741	0.0260317	0.0298313	0
PTPN13	0.000526071	0.0843885	0	0.0986025	0.0225311	0.0663112	0.433796	0.279033	0.159116	0.108838	0.211972	2.18148	0.694714	0.168887	1.47218	0	0
ENO4	0.0326027	0.0323832	0	0.0523246	0.652708	0.0887545	0.015993	0.0282651	0.0180215	0	0.136915	0.188937	0.0268581	0	0	0	0
ATP9A	0.00466825	0.00152221	0	0	0.0215468	0.00296723	0.0509413	1.12949	0.620061	0.547652	1.09233	3.06262	0.112083	0.443384	0.798166	0.329449	0.45693
NINJ2	0.0529561	1.01067	1.04305	0	4.26072	2.95262	3.78127	8.45989	0.51338	7.98095	2.42524	22.8792	6.35516	6.10728	3.6449	0.837616	2.47052
ANKRD55	0	0.0268219	0	0.227275	0	0.0343605	1.99391	0.198713	0.003552	0.0049255	0.362998	1.7888	0.0746301	0.122393	0	0.143089	0
LIMS2	2.15377	0.733614	1.10109	0.236772	1.28372	0.0124098	0.372293	0.523033	0.256302	0.179275	0.676559	6.84997	0.706695	0.432382	8.78253	17.922	0
TNFRSF4	0	0	0	0	0.283432	0.279646	3.64338	2.2384	1.16632	0.00558385	1.51704	16.535	82.9097	2.88109	0	12.6825	4.98045
ZNRF1	0.0287205	0	0.245709	0	0	0.00488524	0.142816	0.340355	0.424035	0.239256	0.365491	1.26646	0.184808	0.362271	0.347411	0.495982	0.20611
BFSP2	0.202864	0.453371	0	0.115103	0.211932	0	0.306226	0.171077	0.17889	0.0781184	0.340999	1.29872	0.570178	0.0663087	0	0	0
FAM174B	0.00750706	0.0363169	0	0	0.0803253	0.33192	0.0627654	1.12699	0.579594	0.549375	1.31959	3.7114	0	0.426952	0.443712	7.62627	0
MAGEH1	1.38215	2.3391	0.54923	4.14574	0.728818	0.090657	3.56313	4.25763	7.02457	3.23553	3.39722	21.2211	28.6083	3.92915	5.09845	4.19879	3.72742
CH25H	0	0.198186	0.0527851	0.368083	7.7238	6.89583	2.31051	1.68656	0	0	0.0419795	8.76209	0	0.39428	11.12	20.0492	0.995052
EGOT	0.981452	0.659121	1.72103	0.476778	0	0.177576	0.532891	0.309964	0.0948946	0.749138	0.187102	2.37791	0.0475112	0.332941	0	0.901597	0
TIAM1	0	0.0269	0.111194	0.0765496	1.34735	0.894632	3.03372	1.68786	3.21092	0.305814	1.83133	9.48804	5.18812	2.46985	0.632934	0.363171	0.321696
PRKCZ	0.21589	0.526436	0.803028	1.32707	0.0578145	0	0.851107	0.743434	1.45174	0.121848	0.462606	2.211	1.10935	0.232815	0	0.829024	0
DBH	0	0.000605558	0	0	0	0	0.0466663	0.523961	0.364409	0.00739097	0.287708	0.660331	0.0118974	0.135666	0.0259663	0	0
FAAH2	0.213392	0.103878	0.889348	0	0.00343748	0	3.71765	1.05987	5.66157	0.378881	1.84086	6.95271	3.85459	1.1664	0	0.765201	0
CXorf57	0.921147	0.462318	0.652083	0.00699992	0	0.00183611	0.866434	0.369186	0.111603	0.169001	0.477331	3.2086	0	0.0918887	0.193199	0.0123384	0.405895
KLHL25	0.143837	0.160531	0	0.469672	0	0.00114754	0.589425	0.36464	1.60886	0.528859	0.239113	1.91223	0.516321	0.273758	0.554113	0.309628	0
TENM1	0.00923668	0.000388887	0	0.563595	0.0115313	0.0057541	0.629827	0.635059	1.0744	0.531009	0.667259	2.06273	0.687144	0.308296	0.0547715	0.00107693	0.912109
CDK5R1	0.810822	1.31407	1.78455	0.795723	0.395919	0.0252133	1.12918	0.856454	1.60694	1.15821	0.218307	3.23946	1.22428	0.239046	0.0109508	0	1.34095
GRAMD3	0.177897	0.109946	0.632954	0.524018	0.423413	0.04554	1.35311	0.889051	1.54292	0.284936	1.00768	4.33663	4.3559	2.21097	4.59929	0.891971	0.00428839
TNFRSF18	0	0.0222275	0	0	0.241974	2.48365	2.31812	6.2534	4.42095	0.917046	1.73009	18.1641	93.193	7.61641	0	0	20.6677
PASK	1.11904	1.71297	1.20739	0.60764	0.225723	0.00283603	4.95896	2.10563	3.46675	2.05615	2.1305	12.7235	3.2491	1.43791	0.265823	1.42137	0.381671
ZNF512B	0.0460626	0.0130556	0.155866	0.129878	0.532515	0	0.212683	0.264458	0.148692	0.134434	0.0893452	0.704916	0.0828859	0.0400565	0.181838	0.365376	0.00451921
C1orf228	0.968106	2.02323	1.0333	0.253794	0.22983	2.20367	1.36569	0.977437	0.311972	0.673803	0.958757	3.30661	0.235753	0.200097	0.223277	0	0.0134232
MGAT4B	0.219458	0.660875	0.726146	0.020425	0.222563	0.170082	0.321576	0.591077	0.38158	0.351761	0.104641	1.51675	0.712851	0.555896	1.14261	1.17447	0.131924
CD226	0	0.0778361	0.0220718	0.227083	0.95159	0.522803	3.28336	2.11217	4.40896	1.81388	0.998673	6.55878	0.501635	3.56239	0.0605244	0	2.66849
TVP23C-CDRT4	0.0135447	0.379958	0.0177742	0	0.227278	0.0186397	0.127287	0.636036	0.952713	0.290226	0.474839	1.32836	0	0.494281	0.593596	0.290152	0.0123078
TSHR	0	0.0560337	0	0.430571	0	0	0.271271	0.8183	0.611552	1.00815	0.529175	1.44979	1.43364	0.836272	0.64297	0	0
MAF	0.00240284	0.0408718	0.0436087	0.291002	3.58695	0.573085	2.34414	2.28815	1.7179	1.61435	3.02239	8.06265	9.07001	0.672098	0.75075	3.27721	1.24324
FAM43A	0.285674	0.144957	0.45353	0.406218	0.0523417	0.0619178	0.0889934	0.537506	0.17409	0.0415715	0.393113	1.63774	0.226053	0.429645	1.13527	3.62099	1.5207
LY6G5C	0.0406721	1.29747	0	0.508356	0.280093	1.18137	0.942446	1.63099	1.42226	0.379898	2.30606	2.51972	1.23099	1.61109	0.237248	0.425817	1.16739
LRP8	0.00807581	0.118365	0.123525	0.164171	0.024297	0.0139509	0.203791	0.464004	0.0803521	0.122632	0.305797	0.794331	0.386719	0.341469	0.218471	0.177059	0.110543
TIAM2	0.0538536	0.315165	0.0639657	0	0.00276559	0.152521	0.152209	1.08096	0.498634	0.308431	0.522319	1.1701	0.0305413	0.346565	0.0461144	0.178604	0.806851
ICOS	0.00145497	0.00701114	0.0174886	0.277178	0.0649849	0	16.1848	22.574	15.8763	7.55538	13.3491	54.6265	54.4928	15.9047	0.012541	0	0
ARSG	1.21312	1.01416	0.396961	1.77764	0.271858	1.15918	1.62838	0.746578	2.06067	1.83116	2.63424	4.30332	0.395126	0.563286	0.0888831	0.414419	0.647694
LINC00239	0	0.147853	0.0256433	0	0	0	2.61886	1.70528	1.65633	3.44108	1.27338	5.05581	1.88403	0.614984	0	0	2.94106
EVC2	0.333168	0.044388	0	0.109798	0	0.00422948	0.0472779	0.367798	0.220722	0.17335	0.477789	0.627412	0.0773776	0.0656671	0.250719	0.723554	0
LHFP	0.00238391	0.266132	0	0.190321	0.33082	0	0.273034	1.08086	3.06009	0.0110681	0.633308	8.22937	0.0520016	1.06366	44.508	25.1817	0
CHN1	0.181167	0.166552	0.0592609	1.36432	0.0110313	0.0989864	1.7918	4.38558	1.59046	2.12299	2.88781	7.64955	6.61328	4.17229	2.89396	2.14737	0
ZXDB	0.235613	0.640081	0.184339	0.481335	0.00309378	0.103528	0.620862	0.401504	0.397827	0.0307403	0.663111	1.62753	0.166535	0.0282226	0.885681	0.745827	1.60391
PLAGL2	0.343941	0.557978	0.302026	0.197522	0.274624	0.822551	1.26113	1.04208	0.693565	0.183825	0.382846	1.95635	0.760741	1.01199	0.0756726	0.0402451	0.206717
TMEM64	0.0255077	0.744348	0.41349	1.15074	0.0370469	0.221674	0.455258	0.611229	2.13023	0.854908	0.668884	1.99065	1.44687	0.411104	0.844396	0.429373	0.410362
HS3ST3B1	0.000914676	0.036045	0.187449	0.110472	0.0323126	0.543041	3.41477	1.4862	0.217473	2.23838	1.65602	5.19642	4.55841	0.284717	1.28992	0.0906163	1.78013
SH3TC1	1.09195	2.90843	2.12824	2.15448	2.73827	2.40621	1.2444	0.49983	0.632384	1.34904	0.659006	4.66634	2.55954	0.65803	0	8.74274	1.68161
KSR1	0.0357682	0.00411669	0.0591789	0.384933	0.133013	0.205453	0.188346	0.320346	0.227671	0.11226	0.171442	0.714406	0.268192	0.102069	0.145281	0.393633	0.113556
SH3BP1	0.105088	0.774007	0.132342	0.672636	0.100984	0.0276055	0.509073	0.54686	0.351312	0.81558	0.387776	1.82643	0.375284	1.289	0.0077868	0	0.961296
BTLA	13.105	9.18815	11.5552	6.55003	0.00487494	0.0922266	3.31714	5.5414	7.08232	1.56767	3.55122	24.2571	3.16554	2.96777	0.419325	0	0.408377
NUDT16	1.22957	1.29078	0.663363	1.20364	1.81305	2.02022	0.646839	1.18074	1.42607	0.549453	2.54664	4.74913	2.24387	0.524411	1.33831	1.9726	1.661
STAM	0.821457	1.88084	1.16611	1.59098	1.63269	1.72033	2.81133	2.31941	1.46035	1.48144	2.93278	8.01331	10.4091	3.24988	1.9869	1.17573	1.90445
QSOX2	0.257681	0.139561	0.541068	0.637739	0.00260932	0.0189508	0.256352	0.127169	0.206947	0.198858	0.167407	0.675453	0.4158	0.0638053	0.432794	0	0
TRIB1	0.281851	0.427045	0.324822	0.568652	1.42687	5.53159	0.142548	1.26856	0.568357	0.384336	0.40821	3.3562	1.2678	0.902031	3.40822	2.41072	0.0847089
ENTHD2	0.73835	0.368982	0.160333	0.022425	0.182684	0.0388197	0.254486	0.325521	0.512254	0.564177	0.23461	0.903172	0.239848	0.35913	0.0461947	0.127354	1.09776
THADA	1.88892	1.80838	1.87449	1.40558	1.0702	1.44608	2.98167	3.63516	16.3526	2.26604	3.37711	15.2276	4.90026	2.60747	2.08012	2.21345	0.895641
LDLRAD4	0.330559	1.40083	0.448486	0.647528	0.29386	0.775111	1.38985	0.727811	1.1141	0.915804	0.691749	2.87699	1.21072	0.669039	0.394656	0.574755	0.363432
ETV7	0.0248626	0.743856	0.993783	1.05967	2.39788	1.44771	0.709131	3.13039	0.574644	1.76284	1.75301	5.54063	13.657	3.34253	0.95652	1.03567	0
SLC9A9	1.78462	0.737543	3.04411	2.80847	5.70647	1.72394	2.98561	2.887	2.33101	1.85587	1.78676	9.17274	3.82106	1.81432	3.36468	1.9208	2.01665
SORD	1.14636	2.46768	1.85684	0.298553	0.88393	1.42787	0.4159	0.761495	0.981729	0.261957	1.06585	2.67604	0.169335	0.906659	0.837417	0.127679	3.81003
CD200	6.89098	4.78798	7.28149	8.2152	0.203219	0.209899	0.533361	11.9816	15.1238	0.412285	6.13746	24.5509	2.00659	4.98035	1.76482	21.5611	0
SMAD1	0.00518955	0.426539	0	0.0490977	0.352993	0.0221643	0.152479	0.126197	0.163811	0	0.419828	1.5981	0.202524	0.175319	2.10215	18.7113	0
CCDC167	1.38605	4.30851	1.66297	1.18623	2.19468	2.80379	4.52399	8.30842	1.65113	7.56754	3.14382	18.2798	17.5809	20.9676	8.75169	1.8938	7.29764
BCL6	2.29088	5.84379	8.22507	3.65056	4.76834	5.3015	2.89628	2.0982	7.742	1.34546	1.26476	13.0358	1.5458	0.474958	7.44407	0.812972	1.99083
ZNF740	0.415966	0.218208	0.629446	0.47083	0.169046	0.0372299	0.589938	0.374033	0.403504	0.202477	0.19509	1.21563	0.0797459	0.213556	0.231607	0.755719	0.0266346
SRD5A1	0.2683	1.0467	0.146717	0.157147	1.57335	0.942851	0.216382	0.36138	2.45121	0.689427	0.845269	3.02318	1.44807	2.10736	1.03746	0.686278	0
NEK3	0	0.32007	0.544365	0.800957	3.20855	0.911697	0.429927	0.15771	0.0815214	0.552697	0.30583	1.02036	0.0656731	0.253527	0.210263	1.79492	0.0119615
POMT1	0.912495	0.899093	2.46466	0.181229	0.431478	0.947663	2.62514	2.44253	1.81991	1.24303	2.48982	4.47287	0.952983	1.39085	1.78051	2.61459	0.561709
PRDM8	0.0564413	0.0945819	0.376657	0.45508	0	0.190822	0.149542	0.179993	0.260084	0.0138321	0.125192	0.463173	0.173162	0.17864	0.0396557	0.0375684	0.0229421
CPNE2	0	0.335658	0	0	0.151378	0.0741011	0.382126	0.481359	0.192341	1.30168	0.542059	1.07837	0.779553	0.648615	0.185573	2.42041	0.0155193
AKR1C3	0.193539	0.034156	0	0	0	0.383499	0.492064	0.246169	0	0	0.279673	4.45304	0.965389	0.0530742	20.1799	19.9443	24.771
CPNE7	0.00226542	0	0.00113094	0	0.0214682	0	0.20222	2.31826	1.47514	1.82473	0.467175	1.58061	0.564477	1.26036	0.0566725	0	0.0293477
NCDN	0.840091	0.938618	0.800046	0.0212	0.225951	0.206584	1.23649	1.62853	1.95856	1.54205	1.17887	3.07211	1.61675	0.767884	1.39721	0.848012	1.19038
TBC1D4	0.0484887	0.0704001	0.0165592	0.37172	1.03698	0.158514	3.99681	5.55987	10.5397	0.485711	4.52381	12.4928	10.8837	4.20514	0.47136	1.78394	0.278136
LMO7	0.200267	0.144712	0.137128	0.936683	0.131658	0.027803	0.815214	0.33302	0.587905	0.318283	0.498623	1.68669	0.26598	0.22436	4.02346	0.166336	0.0797871
TNIK	0.327049	0.117158	0.518797	0.0644236	0.72145	0.32494	3.57696	2.18257	3.21121	3.50979	3.42307	6.85084	6.91942	1.93658	0.678717	0.191507	2.37961
LRIG1	0.717909	2.90411	0.152075	1.1553	0.160779	0.186027	1.76236	0.699379	1.57615	0.348082	0.769261	3.16866	1.80899	0.353718	1.26944	0.733467	0.273726
ARHGAP10	0.0233418	0.657398	0.0301433	0.0496234	0.595212	0.831377	0.39222	0.286253	0.452036	1.00464	0.17709	1.02691	0.069399	0.522435	2.1979	0.36106	0.643668
TRIM32	2.19437	1.13436	0.78354	1.6273	0.169682	0.191555	0.951	1.47851	1.34443	2.75868	1.61252	3.32395	3.02143	0.189901	3.05923	1.19532	5.27312
SREBF2	2.46223	1.99535	2.2566	1.86781	0.949264	0.75511	1.68343	2.0769	3.1373	1.5257	0.81951	7.36106	1.48017	2.68912	1.91674	2.11927	1.01454
RMRP	1.48728	0.682954	6.47059	0.681309	8.24852	3.6224	1.3588	2.23193	0.156707	0.498666	1.33698	4.18492	0.333893	1.43741	0.159019	1.66088	5.64164
NEK7	1.39533	1.89938	0.144166	1.03161	0.972488	1.32486	1.39703	2.33164	5.4097	1.85605	1.70181	5.36158	3.80586	1.66817	3.6524	0.680379	1.57851
CD177	0.0120379	0	0	0	0	0.00267212	0.000648786	0.0402319	0.000292007	0	0.009158	0.00258142	15.7793	0.0213703	1.57707	0	0
CCR8	0.0115879	0.0576826	0	0.496367	0.0086718	0.0589989	0.603553	0.0129093	0.368028	0.00815563	1.41533	0.70381	48.2656	2.17507	0	0.032953	0
FOXP3	0.00165877	0.0229174	0	0.168254	0.0222503	0.0538868	0.746215	0.252719	0.0523938	0.124245	0.401449	1.99761	20.4958	1.85918	0	0	0
IL1R2	0	0.0416221	0	0.414846	0.760054	7.70348	0.0410627	0	0.00681912	0	0.112213	0.0500705	16.9189	0.621589	0.522678	0.0533382	0.0115768
CARD17	0	0.0205997	0	0	0	0	0.427083	0.634545	0.0150272	0.151012	0.615422	1.40969	4.65649	0.419737	0	0	0
RTKN2	0.00343603	0.127923	0.019643	0.198622	0.000156247	0.033623	1.26357	0.0724589	0.0450785	1.38243	1.21678	1.19513	8.18599	0.422518	0.196456	0.0565385	0.00969233
LAIR2	0	0.0289049	0.0798472	0	0.00434378	0.123309	0.683082	5.70121	1.45589	5.3001	3.89995	6.01608	35.7084	1.05787	0	0	3.23644
PTGIR	0.0112749	0	0	0	0.879716	1.2374	0.201232	0	0	0.000937899	1.0961	0.161961	3.3162	0.00586413	3.02032	0.0362446	0
IL12RB2	0.0316581	0.180219	0.00408334	0.295595	0.00187499	0.345781	1.09503	0.209331	0.622441	1.22988	1.76823	0.524731	10.1618	0.422672	0.0567856	0.00306153	2.55104
HPGD	0.395813	0	0	0	0.446082	1.05108	0.968086	0.235004	0.113166	0.447148	0.0232595	0.114527	5.44049	0.832911	0.791491	0	0
IL2RA	0.996841	2.33618	0.660372	0.757774	3.5695	0.697256	2.67295	0.395903	1.11868	0.228714	0.907835	2.19512	41.4145	3.7103	0.331969	0.146845	1.01808
TNFRSF8	0	0.0918027	0	0	1.4927	0.919891	0.0162578	0.441941	0.238632	0.3044	0.599519	0.755752	3.06846	1.41425	0.340846	0	0
ABTB2	0.115137	0.117459	0.0395726	0.0100999	0.232073	0.00803275	0.0100741	0.14855	0.179427	0.139996	0.17255	0.0169225	2.02479	0.195073	0.36907	1.02176	0
SDC4	0.0954184	0.0145496	0.0181426	0.376389	1.78829	4.03339	0.504416	1.78653	0.937056	0.429866	0.825984	4.17471	11.2793	4.62811	5.33435	2.31787	0.374146
CMTM1	0.142439	0.0746729	0	0	0.0578458	0.00913117	0.122308	0.282009	0.0838773	0.23449	0.013391	0.0930391	0.825237	0.135231	0.158411	0.0595529	0.0941903
CRADD	0.490566	1.32588	0.416727	0	0.692961	0.640011	1.9063	1.64098	2.57421	2.47681	0.453384	1.75522	13.3493	1.64435	1.19693	3.94353	2.86763
ANK1	0.595708	1.16378	0.589842	0.550061	0.000453125	0.010705	0.199378	0.0252265	0.0667594	0.0114969	1.32162	0.176583	1.81252	0.16476	0.237136	0.141691	0
IL18R1	0.407749	0.0666653	0.0039881	0.178046	0.0636715	0.603299	2.07075	0.434087	1.31496	2.24242	0.923503	2.61119	7.67272	0.937226	0.834229	0.123075	6.55989
ADTRP	0.0116162	0.922139	0.41666	2.85091	1.1564	0.238898	1.94712	0.751666	0.618816	0.428669	0.42576	2.67953	6.65427	0.300496	0.801542	0.0933715	0
GADD45A	0.116213	0.512474	0.567599	1.17571	0.643581	0.29382	1.23108	1.12329	0.751578	0.511326	0.622365	0.958903	7.52757	0.88526	1.80467	1.67481	0.0510006
RTEL1-TNFRSF6B	0.0784975	0.0017722	0.121139	0.203279	0.0801102	0.0227215	0.212157	0.224606	0.108229	0.013547	0.166681	0.196786	1.09868	0.166522	0.277309	0.184136	0.182254
ZC2HC1A	0.443518	0.916435	0.846184	1.95923	0.454269	0.185361	0.417687	0.320786	0.0507267	0.00695685	0.59333	0.784156	3.84315	0.318848	1.88969	0.824744	0.00805761
TBC1D8	0.288006	0.615012	0.429344	0.346674	1.29651	3.05394	0.31834	0.450982	0.245194	0.332263	0.246382	2.0864	4.38172	0.0994378	0.750368	2.08957	0
IKZF2	0.0313701	0.0228618	0.141724	0.601816	0.00924994	0.00239348	0.467131	1.52877	1.27571	0.665955	1.44467	2.42054	5.79085	1.5503	0.0874783	0.0165692	0.578333
LTA	3.69947	6.36265	1.06354	4.33207	0	0.0157706	2.277	2.12313	1.51301	2.63114	1.33377	7.82874	21.9477	2.6479	0	0	5.11854
FLVCR2	0.00139338	0.230022	0.0707753	0.462839	3.94523	5.92672	0.0333226	0.230362	0.0938542	0.56817	0.110444	0.538748	3.32712	0.211061	0.141148	0.686719	0
SPSB1	0.124081	0.0645174	0.02019	0.383292	0.064501	0	0.401222	0.302389	0.409485	0.445449	0.646248	0.386095	2.20262	0.111383	1.41238	1.2819	0
SOCS2	0.00726505	0.0529512	0	0	0.00884368	0.0033935	0.443908	0.25065	0.013462	0.471568	0.171405	0.00249611	3.13895	0.0331984	1.1154	7.88621	7.4428
IKZF4	0.0473976	0.177401	0.00279764	0.792808	0.0838131	0.108343	0.759643	1.1729	1.08363	0.255589	0.815249	0.528095	4.35892	0.385126	0.196705	0.0575551	0.0954443
IZUMO4	0.0136636	0.317468	0	0.626064	0	0.3642	0.496919	0.704697	0.13927	0.0751725	0	0.657506	1.48861	0.757583	0.116936	0	0
DUSP16	0.447872	0.0560338	0.180886	0.473776	0.336452	0.562581	1.92774	2.56647	2.33684	0.962637	1.66677	2.89476	10.3392	0.976538	0.461647	0.477882	0.506369
GNA15	0	0	0	0	3.88947	8.59139	0.94427	0.752628	0	0.196759	0.0136366	1.24675	3.0965	1.14626	0	0	0.0263845
GRPEL2	0.610587	0.535502	0.40186	0.020525	0.213969	0.664756	1.26801	0.736787	1.35732	0.713854	1.3446	1.14119	5.32845	0.7854	0.863353	4.90434	0.142543
FRMD4B	0.110836	0.0183112	0	0.0433494	3.16947	1.56467	1.41054	0.559788	0.935259	1.00501	0.57803	0.883221	4.4425	0.610205	0.107932	2.52143	0.776429
CSF2RB	0.660867	0.914223	1.61825	0.240575	2.46975	2.82505	0.4032	0.0218332	0.0126028	0.00121118	0.790294	0.540962	3.73115	0.179666	0.818946	9.59422	0
HERC5	1.17309	1.2838	0.303783	2.18067	2.26324	2.35379	1.62337	2.47905	1.16935	0.863791	0.374456	2.44887	9.17891	2.21796	0.616034	0.535529	0.0397488
ZBTB7B	0.129886	0.118282	0	0.0903985	0.348277	0.0950654	0.223947	0.147703	0.106901	0.149294	0.187297	0.337217	0.977926	0.111351	0.187524	0.3142	0.632616
VDR	0.135328	0.0975601	0.128225	0.523639	0.804719	2.41947	0.241775	1.458	2.33074	0.306757	0.885673	2.57909	6.69801	2.1479	1.05485	0.0607704	0.162095
PDE4A	0.00287202	0.231233	0.036011	0.369665	0.741908	2.32556	0.233739	0.584808	0.379701	0.594971	0.551616	0.0611319	2.20258	0.76802	1.75502	0.631511	1.84312
SLAMF1	3.12919	5.81407	1.95097	4.98263	0.17397	4.84398	6.98087	3.47018	7.83123	2.95879	3.23657	8.61066	23.3033	4.68478	0.821024	0	1.75893
ZBTB32	1.57868	4.4387	0	1.67221	0	0	0.224965	2.24683	2.20364	0.590613	1.98963	0.502816	5.88788	1.95646	0	0	0
MICAL2	0.00169194	0.0152174	0	0	0.10086	0.7097	0.386191	0.470828	0.758369	1.00557	0.517099	0.772128	2.10065	0.11748	2.08541	1.141	0.182732
MAST4	0.746422	1.58214	0.709847	0.321475	0.0756416	0.00586891	0.828227	0.678456	0.220575	0.216077	0.345946	1.11076	3.10028	0.438159	1.05609	1.28427	0
ERI1	0.373669	1.30988	0.881532	1.30531	1.61748	1.72709	1.61438	1.42884	1.45822	1.22007	0.994726	1.24207	7.2306	2.49013	1.23565	1.05597	0.272502
ACVR1	0.163128	0.0472683	0.539162	0.212068	0.534113	0.967088	1.2994	0.791197	0.311677	0.242036	0.522081	1.19843	2.78435	0.0516912	2.89391	1.49847	0.292389
C3AR1	0.00666354	0.13999	0.000714283	0	37.5639	36.7489	0.934742	0.150968	1.38956	1.61301	0.500185	0.190474	10.1727	0.415851	0.0519982	0	2.07577
BATF	1.79451	4.22317	0.318079	4.55854	2.07514	5.718	9.99878	23.3397	22.029	10.6327	12.5241	36.0781	83.1977	26.3011	0	2.1188	14.9273
FUNDC1	0.724956	2.29338	2.16549	0.319427	2.18245	0.552765	0.733226	1.64982	0.78884	2.51384	1.02382	2.38621	5.52387	2.59382	1.83994	3.04797	0
VPS54	0.22122	0.29262	0.0783835	1.32174	0.596906	0.205754	0.402323	0.699432	0.972445	0.750472	0.538246	0.346186	2.66188	0.618354	0.595017	0.656053	0.247541
SLC35F2	2.1725	3.87407	3.13334	1.68134	0.182223	0.703443	0.734004	2.98085	0.225853	2.44044	2.56808	3.36837	8.37691	3.46873	4.51311	2.34234	2.65293
NCF4	6.69028	16.1116	12.3058	16.7186	11.4377	11.1141	3.89919	1.94505	1.63311	0.65561	1.51201	4.16954	18.2714	2.63132	0.196555	0.113597	0
CCR2	0.498329	1.66347	0	0.643886	0.807381	19.9372	4.49222	1.57772	0.473115	4.92073	3.03397	0.863633	8.93036	1.31222	0	0.0570304	0
KAT2B	0.614559	1.16566	1.64694	1.0448	0.772655	0.103639	1.12856	1.41092	1.79988	1.86562	1.81975	1.18569	4.0774	0.749056	0.44234	0.44208	3.20651
EIF4E3	0.0442561	0.0190886	0.00963092	0.429843	0.0584846	0.151903	0.908994	0.837356	2.05233	2.08951	1.31945	0.918396	2.93635	0.569172	0.349401	0.47228	1.1494
F5	0.168313	0.16311	0.126131	2.09272	0.121812	0.960057	0.669041	0.340503	0.387246	0.290338	2.15087	2.89783	3.14773	0.508224	0.226016	0.39306	0.151172
IFI44	2.89451	3.06813	5.00904	1.0992	13.347	11.5163	6.69935	10.4682	2.1124	3.54215	3.61895	5.21966	25.9387	10.3674	3.38122	7.42171	1.62508
PCYOX1L	1.26373	0.584563	1.18458	0	0.723488	1.81806	1.63891	1.22853	0.605986	1.88427	1.52474	2.48123	5.1576	2.31866	0.38267	2.54265	0.278228
EPHX2	0.394184	0.0413386	0.484775	0.311156	0.00098438	0.224903	4.26735	2.03177	3.28867	1.05391	4.28809	4.74962	9.38735	1.12956	0.996001	1.88574	0
FAM110A	0.660288	1.02296	1.62932	0.336742	1.59236	2.53925	3.12592	3.56942	4.46305	5.08605	4.0216	4.58459	10.5172	3.57938	0.365384	0.30885	4.92364
OAS1	5.13682	15.6608	1.70913	8.16953	21.7475	20.6822	3.84246	11.9793	3.92736	6.91325	8.21437	3.439	27.5898	10.6642	2.97115	3.1651	2.19968
ATP13A3	0.293709	0.542293	1.21591	0	0.863808	1.99969	0.446579	0.836076	0.683731	0.239686	0.443115	0.640227	2.43705	0.485376	1.31102	0.226491	0.134229
LFNG	1.11124	2.25388	0.643229	1.5807	0.355645	0.453399	0.641269	0.907609	0.194488	1.07839	0.853857	0.715906	2.18292	0.229825	0.402067	2.61938	0.962353
TYMP	1.6382	3.06281	1.44831	1.30375	29.6847	37.9253	1.60131	6.93912	5.50491	3.2524	5.72897	2.48626	13.5941	5.31235	7.60614	2.67932	1.91121
PELI1	2.07636	4.64953	3.84606	4.32924	2.39247	8.92904	3.86195	3.58841	4.1836	1.36786	2.15661	5.07686	12.0276	2.65863	1.73812	4.62423	1.29346
PIP4K2C	2.07605	2.62164	0.602705	2.01716	1.85322	0.556052	3.89527	5.04337	4.11004	5.32174	2.54144	4.97202	12.516	5.2538	3.00939	1.46992	6.86313
PBXIP1	3.08265	5.78914	6.59781	1.76966	2.08204	1.49163	18.5386	6.57376	10.9739	13.7074	9.88737	16.1971	34.2247	2.8261	2.54384	3.9673	7.40162
CORO1B	0.834773	2.31861	0.690121	0.8503	14.95	11.334	3.2589	2.59389	1.48464	1.65749	2.15658	9.22366	12.6616	2.81688	2.67603	9.88863	0.356167
PHACTR2	0.170558	0.529118	0.220151	0.975508	1.54358	1.4969	1.63358	1.73779	1.92535	1.43335	2.62428	4.24041	6.78089	1.46002	3.55719	4.58249	0.501325
SPOCK2	2.3846	2.61879	2.09582	2.28159	0.0368899	0.00424593	17.0521	11.6975	4.11084	13.9409	8.6149	22.1678	41.2771	9.91657	0.0389844	0.994101	4.82064
PHTF2	5.16946	6.33429	5.29756	6.16779	1.4778	1.71526	6.38976	5.75692	4.62932	2.90017	6.16535	12.5868	21.4482	5.6026	3.2598	2.72514	5.10606
IFI6	4.69095	13.5856	2.38214	5.68667	124.325	84.5134	19.9788	61.137	10.457	28.7176	21.0012	17.5233	173.722	65.993	40.8717	47.7904	34.182
OAS3	0.957487	1.72645	1.80596	0.638442	3.30631	6.39048	2.57595	5.59123	2.57328	2.41756	2.34992	3.28089	14.1872	7.30355	1.42351	1.92439	1.13093
PTTG1	0.522981	8.79256	2.76421	0	5.28121	0.407706	3.64727	13.4971	7.89456	7.70059	8.60652	16.3084	25.7077	50.793	4.2213	2.44609	2.35829
RPS6KA5	3.38197	3.68239	6.64918	6.37303	0.760754	2.14782	2.32611	2.62101	1.89052	1.86061	1.50292	1.49605	8.05719	1.63018	0.563429	0.0711829	2.16086
OTUD5	2.97703	2.4921	2.10364	1.23398	1.4415	1.04309	2.7527	3.15595	2.43085	3.20518	3.70456	2.99275	10.8453	1.14365	1.94587	2.20829	3.12585
DLGAP5	0	0.630355	0.0148935	0	0.175625	0.0024099	0.00545857	0.00742958	0.0257837	0.00545966	0.252028	0.00478297	0	8.73017	0.609222	0	0.366299
HMMR	0.00244077	0.206803	0	0.329774	0.0255939	0.0949171	0.0207353	0	0.12446	0	0.167225	0.0205735	0	7.42183	1.01178	0	0
HIST1H3G	0	1.31537	0	0	0	0.0627362	0.0804973	0	0.239847	0	0.0374453	0.18839	0	27.9187	1.08878	0.361771	0.116959
CDCA5	0.33352	0.82825	0	0	1.65643	0	0.190675	0.00218957	0.0743615	0.892286	0.131298	0.00327131	0.023623	15.458	1.31694	0.10631	0
KIFC1	0.106814	1.22656	0	0.364571	0.0305781	0.0458024	0.0174118	0.0658735	0.239465	0.0366585	0.014323	0.0510068	0.147272	16.5069	2.76958	0.00366151	0.248112
KIF15	0.126583	0.550328	0	0.282348	0	0.0078689	0.00691681	0.0610086	0.0725954	0	0.0357843	0.274863	0	5.93305	0.748697	0.00289225	0.465939
PKMYT1	0.017185	1.82752	0	0	0.00625005	0.0192125	0.138011	0.139992	0.227955	0	0.00767595	0	0	14.0309	3.06511	0	0
AURKB	0.130003	2.73078	0.0186424	0.223906	2.14711	0	0.0175931	0.020613	0.705541	0.0300127	0.0319111	0.0202012	0	20.1183	1.65091	0.521072	0.383269
HIST1H3F	0	0.0322162	0	0	0	0	0	0.139654	0.0378814	0	0.0420201	0.0199931	0	1.48136	0	0	0
NEIL3	0	0.0785909	0.0364527	0.303342	0	0	0.015388	0.314804	0.0128218	0.0252798	0.0913589	0.208049	0	6.89199	1.50414	0	0.135503
NCAPG	0.00727486	0.253181	0	0.189176	0.114112	0	0.00884232	0.176072	0.153406	0.00559629	0.0301791	0.0320552	0	7.03803	1.62231	0	0.180283
CDC25C	0	0.528018	0.0334055	0.138921	0	0	0.000849481	0.00559176	0	0	0.197557	0	0	2.70163	0.732048	0.0236618	0
EXO1	0.0127583	0.309155	0	0.164401	0	0	0	0.122566	0.446834	0	0.186443	0.55426	0.00846934	6.04247	0.603712	0	0.0155769
PBK	0	0.617216	0	0	0	0	0	0.0168758	0.371405	0	0.00805899	0	0.049866	8.02528	1.99555	0	0.276296
KIF2C	0	0.94893	0.0654902	0.176447	0.0904385	0	0.0238639	0.242919	0.059806	0.0868861	0.152365	0.230383	0.278906	12.6892	1.05125	0.589039	0
ASF1B	0.00296684	1.31636	0	0	0.344443	0.411022	0.139866	0.765746	0.236243	1.2177	0.0767693	0.356377	0.00792853	31.0772	2.73273	0	0.363144
CDC45	0	0.987176	0.0440841	1.12034	0.226462	0	0.00383215	0.430706	0.202875	0.0135647	0.306224	0.0182872	0.101109	12.0852	2.24327	0.0779355	0
DEPDC1B	0	0.674568	0	0.181079	0.133722	0	0.00152767	0.306771	0.728834	0.180902	0.308435	0	0.0580941	7.22587	0.063458	0	0.956059
CCNB2	0.018906	2.09969	0	0.243075	0.615107	0.104882	0.00891161	0.203702	0.601827	0.0156268	0.164727	0.13213	0.0571312	19.4271	1.55838	1.61062	0.353049
ESCO2	0.0658543	0.136523	0	0.0293985	0.021125	0.0892153	0.0783098	0.052316	0.0617836	0.0283043	0.106067	0.00249611	0.00972446	5.87924	1.52521	0.00687686	0.0444024
SPC24	0	0.190328	0	0	0	0	0.0150916	0.146284	0.066552	0	0	0	0	2.98518	1.16027	0.0653836	0.318348
ASPM	0.00223224	0.47932	0	0.270727	0.196015	0	0.029186	0.255208	0.0360766	0.211647	0.33244	0.0700988	0.0337449	8.56643	0.95113	0.0814947	0.382856
ZWINT	0	3.46447	0.0510248	1.1808	1.38578	0.163768	0.19715	0.217895	0.635864	0.0199321	1.2003	0.546915	0.680787	36.488	3.45017	0.976529	0.932355
KIF20A	0	1.17659	0.0333208	0.292553	0	0	0.00102768	0.0744242	0.326703	0.0795932	0.0474971	0.027821	0.00598977	5.54941	0.873612	0.896831	0
SKA3	0	0.207248	0.0241662	0.542307	0.0937219	0	0.0536501	0.0373023	0.016461	0	0.207454	0.0146983	0.0454484	3.56152	1.47741	0	0
CENPA	0	0.0787486	0	0	0.407389	0	0.011825	0	0.0590818	0	0.0114455	0	0	1.54059	0.470778	0	0
CDK1	0.00845992	4.47801	0	0.284277	1.22822	0.308145	0.576516	0.34356	0.508514	0.257144	0.626377	0	0.880359	30.0454	6.34586	0.576432	0.323668
CDC20	0	4.81542	0	1.24495	0.689163	0.214144	0.145582	0.106841	0.596631	0.0121364	0.289763	0.00509299	0	20.3377	3.68542	0	0.011923
TYMS	0.0457978	4.59141	0	0	1.27709	0	0.235864	0.860972	1.30633	0.970234	0.723695	0.341355	0.552245	59.5069	10.8225	2.06459	2.97853
CDCA3	0.0297587	1.15345	0.338376	0.506032	0.0282183	0	0.0527184	0.107288	0.411275	0	0.135916	0	0	10.4231	1.72944	0	0.25781
CDCA2	0.0263278	0.471264	0	0	0.00326557	0	0.03467	0.036633	0.0111037	0.0031553	0.353549	0.0240702	0	3.71878	0.447169	0.012123	0.02975
CKAP2L	0	0.305475	0	0.21575	0.306412	0	0.0125918	0.223545	0.0170076	0.00296221	0.411565	0.0327051	0.446634	4.42892	1.25555	0.00430764	0
TOP2A	0.0156967	1.93082	0.00561908	0.523346	0.292664	0.00649173	0.0208236	0.330139	0.589825	0.0676265	0.87801	0.844476	0.108802	23.9232	3.01861	0.701331	0.19683
KIF23	0	0.775299	0	0.276444	0.0359833	0	0.112262	0.00154315	0.145771	0.00661454	0.184366	0.00320154	0.00539798	6.22082	2.69429	0.228866	0
TROAP	0.026877	0.899269	0	0.052227	1.2826	0	0.0324466	0.297795	0.139578	0.00427326	0.137681	0.10834	0.620556	9.48524	0.794106	0	0.472609
HIST1H3B	0	0.201124	0	0	0.307007	0	0.00606549	0.00645052	0.0773804	0	0.804232	0.220036	0.273336	4.08423	0.285884	0	0.0721326
DSCC1	0	0.19902	0.396277	0.353612	0	0	0.0717273	0.00726725	0.210905	0	0.0869195	0	0.148454	4.13104	1.78711	0.470219	0.335123
RAD54L	0.043038	0.412701	0	0.521777	0.0165937	0.0445729	0.0267889	0.0216485	0.0250872	0.0503604	0.125996	0.0649299	0	4.67253	0.767745	0.0444918	0.142791
TTK	0	0.242836	0	0.371568	0.110671	0.17274	0.00504141	0.138568	0.361759	0.00718609	0.117766	0.0561644	0	5.30047	0.670011	0	0.28676
UHRF1	0.0069716	1.95853	0.128023	0	0.0366578	0	0.0800224	0.23284	0.222548	0.310613	0.221616	0.0103724	0.259736	11.9387	1.85561	0.204196	1.68198
BIRC5	0.0946132	3.53039	0.00588095	1.14861	0.75715	0	0.051753	0.269504	0.660025	0.0898183	0.211987	0.246723	0.165827	17.6137	4.65566	0.784868	0.6772
DTL	0	0.83188	0	0	0.076593	0.221101	0.0715564	0.254693	0.159946	0.00288199	0.304869	0.16819	0.0239995	8.79483	1.00161	0.527224	1.92418
ESPL1	0.000663493	0.336775	0.0264535	0.030876	0	0.209068	0.00105362	0.0334194	0.00219553	0.0710558	0.0630505	0.0310921	0.30387	2.272	0.228	0.0558011	0.0907681
NUF2	0.0172082	1.60311	0	0	0.275865	0.156537	0.104482	0.0828924	0.616754	0.0728374	0.240163	0.627166	0.889264	7.94754	1.31836	0	0.185267
RIBC2	0	0.0891623	0	0	0	0.00555744	0.0477694	0.0129934	0	0	0.0831446	0.132663	0	1.17875	0.304421	0.0350141	0.0206534
FBXO43	0	0.0204606	0.0508593	0	0	0	0.0152781	0.0217416	0.0322098	0	0.0464263	0.0130698	0.0497038	0.805652	0.0420155	0	0
BUB1	0.0140432	0.738419	0.320917	0.0566486	0	0.00378687	0.0142906	0.688532	0.412569	1.24783	1.02228	0	0	11.8197	1.1262	0	0.339594
BUB1B	0.013313	1.08188	0.0316653	0	0.126531	0	0.00787227	0.467719	0.540043	0.0444918	0.0563077	0.0813958	0.00219391	7.69098	1.14996	0	0
MKI67	0.00651175	0.867661	0	0.332123	0.0762164	0.00168849	0.0265694	0.526611	0.288903	0.267681	0.535344	0.0733035	0.206521	10.9076	0.746732	0.249334	0.590447
MTFR2	0.0729535	0.251823	0.221797	0	0.116484	0.135198	0.11707	0	0.00635378	0	0.148104	0.269542	0	2.83866	0.192316	0	0
UBE2C	0.357221	5.39636	0	0	3.40927	0.755786	0.574725	0.485601	1.26419	0.199338	1.17174	0.362754	0.0888495	54.0996	8.49445	0.142243	1.07943
CENPW	0.0620223	0.74145	0.41836	0	3.24465	1.84511	0.511442	0.316617	0.173789	0.22948	0.10313	0.300009	0.531768	13.176	4.61998	0.719363	0.988395
PLK1	0.109221	3.32606	0.39447	0.0507228	0.4242	0.0814398	0.262483	0.0347008	0.392777	0	0.0768991	0.262353	1.61125	13.143	1.24579	0.435063	0
CDCA8	0.643546	3.40326	0.072454	0.41671	0.543716	0	0.0686509	0.209603	0.114863	0.0048696	1.15431	0.489608	0.0112042	10.7921	1.51094	0.0356151	0.285541
ANLN	0.0331088	0.40556	0	0.166127	0.294115	0	0.00885808	0.01849	0.0173598	0	0.409656	0	0	3.62026	2.65975	0.292408	0.438053
GINS2	0.72274	2.69223	0	0.732234	0.421364	0	0.643698	1.07766	0.927402	0	0.545057	1.11723	1.81756	20.2293	1.75732	0	1.44868
CCNE2	0.160629	0.59804	0.339373	0.470904	0.00110937	0	0.173494	0.118966	0.719868	0.0843963	0.138046	0.924646	0.837019	9.34903	0.524763	0.0412619	1.13358
POLQ	0.0242837	0.427028	0.0715236	0.300499	0.0217651	0.00234432	0.010853	0.0497231	0.0303181	0.0936926	0.354008	0.00758137	0	1.95667	0.130588	0.00432307	0.0496173
HIST2H3A	0	0.012322	0	0	0.108705	0.00986878	0.00206227	0	0.0220468	0.00306202	0.0565704	0.00910134	0	0.400616	0.0992325	0.261476	0
EME1	0.0309763	0.0240667	0.0294754	0	0.283086	0.00391809	0.0624397	0	0.000919953	0	0.184518	0	0	1.41975	0.333856	0.0389243	0.0406136
CCNA2	0.0284172	2.1923	0	0.0288232	0.279259	0.00272134	0.129531	0.55745	2.08099	0.58814	0.619858	0.355848	0.0678882	23.5335	5.20285	0.153782	0.126846
TPX2	0	2.36249	0	0.380554	1.14603	0.0615248	0.179792	0.579862	0.565245	0.401025	0.721694	0.873343	1.26929	14.5088	3.42402	0.0839357	0.45917
FAM72B	0.0663857	0.473961	0	0.237079	0.3544	0.0370836	0.0241475	0.0157474	0.450657	0	0.213159	0	0.391419	2.78144	0.0628343	0.0671093	0
APOBEC3B	0.0291474	0.976534	0.0271538	0.19915	2.05392	1.43691	0.0168877	0.546337	0.0115807	0.0106586	0	0.166886	0.270135	10.0323	1.873	0	1.66266
KIF24	0	0.109676	0.00216667	0.197804	0	0	0.0459591	0.00913671	0.0391532	0.0312812	0.261411	0.0112327	0.00452039	1.28995	0.128608	0	0.00744229
TK1	0.665876	5.51757	0.212026	0	1.29199	0.530784	0.54393	1.56037	1.73389	0.0151552	1.20162	0.282406	1.81978	35.8742	10.5792	0.488458	1.66973
CEP55	0	1.16726	0	0	0.703331	0	0	0.177614	0.0994644	0	0.606616	0.330809	0.780435	3.37128	0.776206	0	0
FAM72A	0.278767	0.510024	0	0.767549	0.0771253	0.0480806	0.00867652	0.0185831	0.0111301	0.0137022	0.425103	0.0417437	0.0740733	2.98035	0.334564	0.2326	0.0303654
PLK4	0.297596	0.30051	0.0512389	0.167127	0.0401244	0.0380491	0.11212	0.1825	0.35321	0.145159	0.212563	0.426912	0.349079	4.49098	0.279359	0.901568	0.394804
C16orf59	0	0.307473	0.165803	0	0	0	0.116238	0.0677066	0.0963871	0	0.10252	0	0	1.63169	0.638582	0.0109231	0
FAM72D	0.0580349	0.523468	0.0653562	0.442835	0.182609	0.0588371	0.0730033	0.00673078	0.0795683	0	0.175312	0.0663355	0	3.55789	0.539149	0	0
HIST1H3C	0	0.35585	0	0	0.173656	0	0.0914213	0.0968351	0.0332294	0	0.160631	0.106061	0	3.18433	0.236339	0.199723	0.0747142
TICRR	0.00866809	0.0510844	0.104998	0	0.00164067	0.0141967	0.00755555	0.0122426	0.0167427	0	0.0207209	0	0	0.398384	0.179393	0.00986162	0.0163845
E2F8	0.0295923	0.151141	0	0.274803	0.0168437	0.0321804	0.0224035	0.109339	0.0216688	0.00655901	0.188648	0.0173102	0.0279184	1.97006	0.249246	0.101493	0.312955
CASC5	0.00074408	0.735173	0.0275128	1.20113	0.00492182	0.00159012	0.142116	0.224692	0.24493	0.00381552	0.597184	0.225953	0.42773	3.69184	0.200293	0.0962154	0.200767
E2F1	0.00189575	0.204656	0	0	0.0302968	0.0307389	0.0512998	0.0642665	0.000786585	0	0.0333296	0	0.665577	1.4462	1.22329	0	0
ERCC6L	0.016976	0.0488292	0	0.244241	0.353505	0.00106557	0.0529017	0.0364513	0.0740357	0.00440376	0.183894	0.0516343	0	2.11769	0.306066	0.057909	0
SPAG5	0	1.39636	0.0109285	0.186799	0.0799832	0.110751	0.443416	0.0842529	0.0714472	1.346	0.157007	0.313187	0	6.69815	1.75393	0.270769	0.580738
WDR62	0.00531736	0.457637	0	0	0.0444223	0.00583611	0.0471181	0.0888405	0.0824524	0.000645962	0.158021	0.0788835	0.00227547	1.63584	0.461968	0	0
UBE2T	0.131084	3.25202	1.89833	1.25124	0.582022	0.444327	1.19952	1.69847	1.15671	1.24256	1.66503	0.890934	0.886278	24.2926	6.112	0.258821	0.666427
CDKN3	0.060302	2.55637	0	0.669759	2.21016	0	0.978191	1.49782	2.17911	0.0361858	1.63472	0.524457	0.576547	25.9736	6.59011	2.81884	1.12912
HIST1H2AJ	0.0730168	0.380114	0.0782022	0.0970523	0	0	0.00704161	0.463767	0.424734	0.0423276	0.422887	0.0234801	1.18237	2.52988	0.347687	0.0139076	0
KIF4A	0.0324693	0.594687	0	0	0.00712491	0	0.00924379	0.114446	0.424963	0.0763113	0.0551584	0.0375827	0.111731	2.33153	0.657044	0.288514	0
MND1	0.102579	1.4234	0.0187867	0.0370757	0.0431264	0.103525	0.0504127	0.102962	0.222223	0.133729	0.207376	0.172828	0	5.62607	0.115184	0	0.13096
CCNE1	0.00554007	0.0822648	0	0.480538	0.0991595	0	0	0.106177	0.135871	0	0.185469	0.155511	0	0.996686	0.355931	0	0
PRC1	0.00402844	1.0947	0.330942	0.0776736	0.168673	0.170067	0.36748	0.293582	0.658586	0.812455	0.501941	0.377494	0.789425	9.88604	2.34411	0.188063	0.0529801
MCM10	0.0170332	0.16037	0.0529533	0.180675	0.0461876	0.0928668	0.0252285	0.18367	0.0353856	0.0216326	0.488338	0.0179612	0.131737	3.01188	0.377702	0.13937	0.0489421
E2F7	0.0692446	0.0839367	0	0	0.00432815	0.0784268	0.121598	0.0326	0.0235489	0	0.187113	0.0186662	0.0426327	1.59212	0.741018	0.0153693	0.108348
OIP5	0.111437	0.843164	0	0	0.14827	0	0.108681	0.256915	0.346637	0.372205	0.0888057	0.0618207	2.89726	4.56234	0.80304	0	0
CCNB1	0.0637941	2.98968	0.651477	0	2.08012	0	0.124248	0.474021	2.26959	0.749509	0.0724324	0.488682	0.00676533	16.5696	2.939	1.80041	0
DIAPH3	0	0.588306	0.00448811	0.794867	0	0	0.0432029	0.0130609	0.149253	0	0.381347	0.0793438	0	2.54969	2.99583	0.539747	0.366944
SAC3D1	0.224337	0.0586899	0	0	0.184267	0	0.200248	0.143929	0.284583	0.00674499	0.0168383	0.0287049	0	1.8548	0.310146	0	0
RECQL4	0.161201	0.0338343	0.0859159	0.187918	0.395572	0	0.00584442	0.238532	0.108	0.0234842	0.0705302	0.141121	0.00373472	1.91118	0.676644	0.0316764	0
C17orf53	0.198127	0.0082553	0.0932617	0	1.35334	0	0.003173	0.0602224	0.126079	0	0.0841272	0.427769	0	1.31865	0.347329	1.00821	0.0513276
HIST1H1B	0	1.40006	0.52606	0.693303	0.0854684	0	0.304279	0.35714	0.538309	0.117087	0.669788	0.0493958	0.205136	5.06675	0.541683	0	0.117041
CIT	0.00600486	0.267351	0.112133	0.0484509	0.0103282	0.00767209	0.0541851	0.230308	0.344194	0.0357937	0.135134	0.093475	0.139018	1.63324	0.319892	0.458253	0.00317308
POC1A	0.00435069	0.354457	0	0	0	0.360691	0.00530981	0.156917	0.280769	0.0571184	0.0171714	0	0	3.12314	0.992763	0.428678	0
TRAIP	0.226402	1.12715	0	1.53082	0.127859	0.00214755	0.0130902	0.341444	0.452792	0.479976	0.507622	0.110774	0	3.0426	0.410369	0	0
NUSAP1	0.234325	4.72914	0.322945	0.489374	1.31093	0.0134755	0.372711	1.79456	1.78803	0.719284	0.374075	0.931991	1.16159	33.8011	3.35146	1.19795	1.03636
NCAPH	0.0674408	0.639091	0.0289762	0.269825	0.207043	0.0682935	0.172651	0.503778	0.250588	0.125342	1.11841	0.572648	1.28584	8.25685	0.933669	0.0896941	0.101232
DNA2	0.193984	0.294763	0	0.375263	0.208341	0.00283603	0.361682	0.222558	0.228376	0.00891926	0.511148	0.279768	0.226394	2.04028	0.112885	0.0165537	0.215676
MYBL2	0.855206	1.8175	0.222323	0.795799	0	0	0.110831	0.00539566	0.461835	0.00175157	0	0.462184	0.503892	3.04278	0.225752	0	0.216345
HSPB6	0	0	0	0	0.0126406	0	0	0	0.000866547	0	0.00295264	0	0	0	16.9021	0.0544135	0
ANKRD2	0	0	0	0	0	0	0	0	0.00138118	0	0	0	0	0	0.341492	0	0
PRRX2	0	0	0	0	0	0	0.0036939	0	0.000492391	0	0.00674658	0	0	0	4.12735	0	0
NGF	0.0016019	0	0	0	0	0	0	0	0	0	0.0364376	0	0	0	5.83041	0	0
CNN1	0	0	0	0	0	0	0	0.000808413	0	0	0.0134517	0	0	0	2.80574	0	0
FOXS1	0	0	0	0	0	0	0	0	0	0	0.0145413	0	0	0	3.1351	0	0
ISLR	0	0.0019611	0	0	0.00500002	0	0.000482705	0.00350512	0.177589	0	0.055765	0.00342635	0	0.010321	56.5776	0.0227232	0
SMOC2	0	0.0101666	0	0.146796	0	0	0	0.0768192	0.000912346	0	0	0.00699228	0	0	11.5929	0	0
WISP2	0	0	0	0	0.012625	0	0.00311418	0.0040465	0	0.00432922	0.116619	0	0	0	41.6646	0	0
HTRA3	0	0	0	0	0	0.0238518	0	0.000277508	0.00112843	0	0.0384714	0	0	0	11.9143	0	0
MXRA8	0	0.00928901	0	0	0.454495	0.0387855	0.0318485	0.00325053	0	0	0.0751162	0	0.0423152	0	53.079	0.498114	0
PCOLCE2	0	0	0	0	0.0945295	0	0.0037474	0	0	0	0.0638132	0	0	0	12.1781	0	0
DKK1	0.0640439	0.0262109	0	0	0.285097	0	0	0	0.128927	0	0.0485332	0	0	0	28.1	0	0
PLA2G2A	0.0210855	0.0592563	0	0	0.0113282	0.407497	0.0570252	0	0	0	0.113226	0	0	0	300.803	0	0
SFRP2	0	0.0162169	0	0	0.545113	0	0	0.0111685	0.000851166	0	0.0780622	0.0150385	0	0.105164	200.215	0.169981	0
COL14A1	0.00163982	0.00558332	0	0.204072	0.000328126	0.00116393	0.00198617	0.00422941	0.00513921	0.00036025	0.0334988	0	0	0.00241703	10.406	0.00823079	0
PODN	0.0219007	0.000922232	0	0	0	0	0.0176503	0.000244215	0.00711701	0.0025093	0.229548	0	0	0	35.4048	0.089446	0
OSR1	0.321251	0	0	0.0952469	0	0	0	0	0	0	0.00585617	0	0	0.0189748	4.9583	0	0
CPZ	0	0	0.172914	0.0112499	0	0	0.00235468	0.00329265	0.00857568	0	0.0879385	0	0	0	11.3723	0	0
PDGFRL	0.0234697	0	0	0	0.133064	0.130989	0	0.0483969	0.00860553	0	0.026418	0.00762011	0	0.00323455	27.6576	0.0489858	0
COL3A1	0.00738366	0.000966676	0	0	1.71298	0.00504914	0.0296777	0.0784509	0.122472	0.00586335	0.0677405	0.0704566	0	0.0392519	490.28	0.00815388	0
GSC	0	0	0	0	0	0	0	0	0.00215257	0	0.101336	0	0	0	1.86339	0	0
CXCL14	0.14559	0	0	0.252195	0.349547	0.00386887	0	0.0254575	0.000504057	0	0.0730139	0	0.147205	0	162.1	0	0
DCN	0.00648365	0	0	1.61888	1.25896	0	0.00906413	0.0364294	0	0	0.49794	0	0.0178468	0.0187154	457.774	0.199648	0
CDR1	0	0	0	0	0	0	0.0148475	0.00347139	0	0.00849721	0.00509589	0	0	0	5.46062	0	0
COL1A1	0.0137018	0.0333786	0.0493592	0.0299732	1.44643	0.0813757	0.0384735	0.0810248	0.0237748	0.0626077	0.120984	0.0065349	0.238984	0.00560497	414.329	0.028246	0.0352684
GREM1	0	0	0	0	0	0	0.0756356	0	0.107446	0	0.065546	0	0	0	52.0954	0	0
DPT	0	0.00251664	0.0289397	0.0236001	0.00123432	0.00165568	0.0654312	0.0089415	0.00147316	0.00994448	0.210643	0	0	0.0429019	60.242	0	0
THBS2	0.0075545	0.0155329	0.0609161	0	0.164186	0.00804917	0.0508395	0.026455	0.00977273	0.00200619	0.0840157	0.0016124	0	0.00489704	28.4472	0.0255377	0
LUM	0	0.00307224	0	0.87636	0.906606	0.0294105	0.039308	0.0233194	0.112635	0	0.397911	0.0454019	0	0	235.901	0.428696	0
SULF1	0	0.0106384	0	0	0	0	0.00355361	0.0045894	0.00904528	0	0.195755	0	0.00403066	0.00106169	10.3117	0.0889863	0.0192681
ITGA11	0.00472513	0.00140556	0.0024167	0.198079	0.000593745	0.00167208	0.001327	0.00499464	0.00236187	0.00464598	0.0485973	0.00144184	0	0.00442884	6.06842	0.0442946	0.0045962
RGMA	0	0	0	0	0	0.0369503	0.000994815	0	0.00252822	0	0.015633	0	0	0	1.80736	0	0
COL1A2	0.00291943	0.019	0	0.0773753	1.53424	0.0303453	0.025626	0.0465082	0.0591067	0	0.234028	0.433594	0	0.0518615	501.203	0.0618941	0.00071154
EN1	0	0	0	0	0	0	0.00128546	0	0	0	0	0	0	0	0.502191	0.0358631	0
TCEAL7	0.00140759	0	0	0.068103	0	0	0.000653986	0.0119331	0.062895	0	0.0351432	0	0.00952039	0	3.29786	0	0
SPOCD1	0	0.00790561	0	0	0	0.0160491	0.000742222	0	0.0200896	0	0.0334382	0	0	0.00959588	1.54581	0	0
HAS1	0.036584	0	0	0	0	0.214863	0.106631	0.0237037	0	0	0.0121432	0	0	0	29.1635	0	0
CPE	0.000426547	0	0	0	0.0673758	0	0.00425769	0.00158315	0.00179443	0	0.0215751	0	0.0462947	0.0555828	9.40107	0.438299	0
TWIST2	0	0.00941682	0	0.525167	0	0.156022	0	0.0111767	0	0	0	0	0	0	3.49327	0.040676	0
PRRX1	0	0.00139998	0.00783328	0.387788	0.103438	0	0.00751548	0	0	0.00109936	0.386963	0.0077442	0	0	6.53234	0	0
TPPP3	0	0	0	0	0.134423	0.0232455	0	0	0.300458	0	0	0	0	0	20.3997	0.0989854	0
FDCSP	0	0	0	0	0	0	0	0	0	0	0	0	0	0.0693809	44.4931	0	0
PAMR1	0	0.00222224	0	0.00735005	0.000765629	0	0.00248439	0	0	0.00866433	0.227045	0.00827867	0.00889795	0	6.6398	0.0355374	0
COMP	0.00928913	0.00174999	0	0	0	0	0.00135121	0.0271467	0.0104966	0	0	0	0	0	9.7271	0	0
CREB3L1	0	0	0	0	0	0.00916392	0	0.0135937	0.0720288	0	0.064081	0	0	0	3.93133	0.107709	0
OSR2	0	0	0	0	0.052579	0	0.0296179	0	0.295171	0	0.0268146	0	0	0	8.34998	0	0
FIBIN	0.04482	0	0	0	0.0252185	0	0	0	0	0	0.113013	0	0	0	3.05411	0	0
MRGPRF	0	0	0.120047	0.394281	0.153358	0	0.00833059	0	0.0062758	0	0.0883283	0	0	0.000962528	5.05905	0.0139537	0
PKDCC	0	0.00285558	0	0	0.176738	0	0	0	0.00108301	0	0.0432862	0	0	0	2.16523	0	0.0804618
FST	0	0.00728372	0	0.601581	0.0139219	0	0.00565901	0	0.0128589	0	0.0974479	0.0132953	0	0	10.3593	0	0.170794
IGF2	0.00109478	0	0	0	0.0336243	0.000868847	0.00507094	0.000275791	0.00447546	0.00701244	0.0532527	0.0480615	0	0	10.6787	0.42522	0
LPAR1	0	0.0436624	0	0.291818	0.0812644	0.282542	0.064351	0	0	0	0.111987	0	0	0.0473338	15.4516	0	0
PTGER1	0	0	0	0	0	0	0	0	0.0343031	0.102833	0	0	0	0	1.13017	0	0
MXRA5	0	0.0389783	0	0.0893222	0.00689056	0	0.0121105	0.00271159	0.00038109	0.000443773	0.0859252	0.0058527	0	0	8.80035	0.408147	0
MFAP4	0	0.00109998	0	0	0	0.00695083	0.00749659	0	0	0	0.720548	0.011876	0	0.00640738	120.711	6.9617	0
F10	0	0.00141112	0	0	0	0	0	0.0325403	0.0235542	0	0.0627951	0	0	0	5.17935	0.125759	0
AOX1	0.00531752	0.000244446	0	0.150026	0.000312498	0	0.0045657	0.0723554	0.00310099	0	0.0528141	0	0.00272452	0.00851847	6.7416	0.0397856	0
IGFBP6	0	0.00449443	0	0	0.00454689	0	0.121821	0.271064	0.110104	0.272712	0	0	1.236	0.00685179	85.2688	2.32147	0.0222492
COL5A1	0.000834129	0.109039	0	0.00460002	0.155338	0	0.0177214	0.00133262	0.00609732	0.00112121	0.00822848	0.00218607	0.283354	0.00360012	12.1428	0.225365	0
SPOCK1	0	0	0.131055	0.122376	0.00682818	0	0.00164013	0.00614128	0.00274957	0.0150741	0.397353	0	0.00301018	0.0199022	11.5887	0.0853999	0
GFPT2	0	0	0	0.21722	0.128301	0.0129508	0.064067	0.00926049	0.0166028	0.000900633	0.11185	0	0	0.00797525	23.7284	0.0655249	0.0609033
NTM	0.0320059	0	0	0	0	0.00478688	0.000858134	0.0139514	0.00173208	0	0.192288	0	0	0.00355101	3.64612	0	0
SOD3	0	0.098747	0	0	0.0843284	0	0.0115623	0	0.00482879	0	0.131216	0	0	0	4.8647	0.0336156	0
ADH1B	0.00742668	0	0.0236179	0.899581	0.160394	0.00554094	0.000138407	0	0	0.00748446	0.201782	0.00637206	0.035634	0.0110247	24.1185	0	0
HOXC8	0	0	0	0	0	0	0	0	0.006604	0	0.0662652	0	0	0	0.635419	0	0
PDGFRA	0.0146961	0.0959453	0	0.250575	0.0329679	0	0.00201385	0.0020779	0.0347193	0.00905593	0.493887	0	0	0.00558023	12.435	0.0257846	0
HSPB7	0	0.0106783	0	0.629912	0	0	0.00173356	0.0275936	0.00471208	0	0.0043014	0	0.0180909	0	3.38944	0	0
MMP1	0	0	0.0428938	0	1.42751	1.92429	0	0	0.00475307	0	0.0805205	0	0	0.019784	87.8646	3.09451	0
SRPX2	0	0.0064725	0	0.433772	0.0923299	0	0.000506917	0.00207867	0.00752473	0	0.0892742	0	0	0.0177052	8.20719	0.38767	0
COL6A1	0	0.00249998	0	0	0.928039	0.0163442	0.132996	0.000269479	0.0254382	0.0117893	0.0452617	0.0070543	0.003449	0	49.4197	1.0787	0.0476342
COL16A1	0.00109478	0.0259727	0	0.0343739	0.0417816	0	0.00689273	0.0029221	0.00453557	0.00108695	0.0669945	0	0.00432654	0.00904817	9.84433	0.183572	0.00251925
CRABP2	0	0.0537391	0	0	0	0.0236071	0.055724	0	0.00389195	0	0.117431	0.0409551	0	0.0563896	13.9194	0.0981837	0
BDKRB1	0	0.00103334	0	0	0	0.0127706	0.0136035	0.0020779	0.00475279	0	0.205955	0	0	0	4.36166	0	0
PLAC9	0	0.0111996	0	0	0.00123432	0	0.0176475	0	0.00513586	0	0.0449867	0	0.00893878	0	27.995	5.39477	0
PTN	0	0	0	0.373496	0	0	0.299211	0	0.258465	0	0	0	0	0	5.07325	0	0
HHIP	0.0163889	0	0.00403576	0.0780986	0	0.0067541	0.000475783	0	0.00658427	0	0.0963502	0.0378132	0.00379591	0.00167898	2.30967	0	0
GPC3	0	0	0	0.783249	0.0758429	0	0.00633034	0	0	0	0.353064	0.0110233	0.00632649	0	13.2946	0	0.0540759
CRLF1	0	0.00276109	0	0	0	0	0.0211656	0	0.00379611	0	0	0	0	0	0.483573	0	0
MEIS3	0.00344074	0	0	0	0	0	0.03799	0	0.000188615	0	0.0768442	0.0126588	0	0.000394921	1.73904	0	0
ABCA8	0.0424304	0.0011889	0.0705944	0.0972979	0.00685939	0	0.00533377	0.000639993	0.00926852	0.00128574	0.122743	0	0	0.00102531	8.48799	0.018492	0
KRTAP2-3	0	0	0	0	0	0	0	0	0	0	0.568952	0	0.0192863	0	9.99069	0.041846	0
EGFR	0.0843935	0	0	0.013	0.00346869	0	0.0182475	0.00152903	0.014834	0.00197289	0.0487518	0	0	0	3.80783	0.190661	0.142341
H19	0	0	0.100571	0	0.0434374	0	0	0.00616013	0	0.392684	0.00266605	0.0473559	0	0	19.0031	1.2513	0
CDH11	0.0283552	0.00870572	0	0.010825	0.0646076	0	0.0143063	0.00250527	0.0197472	0.0317021	0.0943356	0	0.0192442	0	22.4292	3.55685	0
CCL26	0.0617884	0	0	0	0	0	0	0	0	0	0	0	0	0.0121412	1.0399	0	0
COL5A2	0	0.00326666	0	0.106777	0.0440615	0	0.00985298	0.0494445	0.00100935	0.000770176	0.0387689	0.0236353	0.0548864	0.0186381	21.0294	1.9725	0.00294227
SFRP4	0.00255924	0.00387779	0.0889872	0.385395	0.00423432	0	0.0257361	0.0561589	0.0210639	0	0.468018	0	0	0	132.442	0	0.00607693
IGFBP5	0.000440746	0.0595163	0	0.036077	0.0192968	0	0.0033182	0.00192843	0.0937936	0	0.060921	0	0	0.00187654	20.1949	2.57796	0
COL8A1	0	0	0	0.323746	0	0	0.0257341	0.0911104	0.0308556	0	0.346958	0	0.0111535	0	14.1032	0.652956	0
KAZALD1	0	0	0	0	0.0005625	0	0.00246021	0.00286527	0.0395759	0	0.00858917	0.0592326	0	0.0108314	2.27591	0	0.811735
LOX	0.017105	0.00106665	0	0	0.12334	0	0.00802412	0.0013025	0.0359315	0.0478873	0.146354	0.00985238	0	0.134775	31.4999	2.39936	0
KRBOX1	0	0	0	0	0.112738	0	0	0.00145262	0.000926008	0	0	0.106151	0	0	3.65268	0.334112	0
SLIT3	0.00651186	0.0083389	0.00466668	0.163703	0.0242023	0.00183601	0.00379063	0.00613481	0.00558739	0.00829194	0.0707675	0.0035194	0.00417351	0.00692236	5.0197	0.0469077	0.0396136
NOTCH3	0.0170098	0.00698335	0.0112381	0.0685013	0.00826564	0.0111639	0.00466274	0	0.00313307	0.000971264	0.0392692	0	0	0.00552905	1.17292	0	0
PCOLCE	0.0856829	0.282837	0	0.0252745	0.0143282	0	0.0931953	0.262739	0.10721	0.703797	0.30981	0	0	0.0775448	110.507	0	0
FGF7	0.00691492	0.0635998	0.0191914	0.0617265	0.000187497	0.074	0.0216766	0.0441049	0.0974951	0.0225471	0.503285	0	0	0.00386279	21.0527	0	0.040192
ITGA8	0.000265403	0.0505333	0	0	0	0	0.000602075	0	0.00151883	0	0.0472653	0	0.00672456	0	3.19761	0.387206	0
FAP	0.00978193	0	0	0.424327	0	0	0.00292562	0.00106947	0.00113207	0.0239499	0.0714949	0	0	0.0282832	14.9984	2.52207	0
KRT34	0	0.49749	0	0.496367	0	0	0.0219953	0	0	0	0.0528283	0	0	0	5.33487	0	0
EBF2	0.00898615	0	0.0715121	0	0.0150157	0.0056558	0.00210206	0.00747125	0.00766548	0	0.0867657	0.0016744	0.0165312	0.00300004	2.37788	0	0.582438
ABI3BP	0.00922313	0.0433619	0	0	0.000328126	0	0.0285647	0.00534746	0.0329755	0.0690876	0.0323174	0.00704646	0	0	25.9003	3.35191	0.00150004
SOX18	0	0	0	0	0	0	0	0	0	0	0.00232213	0	0	0	0	3.67693	0
TFF3	0	0.341439	0	0	0.0250166	0	0	0	0	0	0	0	0.010265	0	0	33.946	0
CLEC14A	0.00549315	0	0	0	0	0	0.00147404	0	0.00194808	0	0.235083	0	0	0	0.152896	45.0087	0
CDH5	0.00512796	0.000255556	0.0113214	0	0	0.00673774	0.00217996	0	0.00386412	0.0195026	0.0778805	0	0.00455105	0.000938289	0.0399176	47.5078	0
ROBO4	0	0	0	0	0	0	0.000320073	0	0	0	0.017346	0	0	0.0194208	0.30758	11.1587	0
VWF	0.00717063	7.77791e-05	0.00205949	0.00950004	0.0235477	0	0.00764877	0.0128001	0.0156281	0	0.0507143	0.0107208	0.113275	0.00306474	0	66.9661	0
BCAM	0	0	0	0.0310505	0.00282815	0	0	0	0.0042602	0	0.024048	0	0	0	0.0618025	6.44439	0
TIE1	0.000549774	0.000272224	0	0	0.293765	0	0	0.00147367	0.00219999	0	0.00636297	0	0.00841829	0.0028249	0	22.1338	1.00197
GATA2	0	0.00123887	0	0	0	0	0.00170242	0	0	0	0.0116996	0	0	0.00183952	0.0193609	4.57355	0.0116538
GALNT18	0	0.000216668	0	0	0	0	0.00901879	0.00156001	0.00748174	0	0.0558236	0	0	0.0109012	0.570434	24.6479	0
CLDN5	0	0.0456004	0.0373219	0	0	0	0.211423	0.11617	0.0425287	0	0	0	0.710256	0	0	165.62	0
NTS	0	0.380482	0	0	0	0	0.0312957	0.00209263	0.0234245	0	0	0.214532	0	0	0	184.956	0
GPR182	0	0	0	0	0	0	0.034878	0.0026651	0.0118867	0.00829773	0.0585208	0	0	0	0	9.53302	0
FABP4	0	0	0	0	4.22544	0	0	0.00633917	0	0	0.267755	0	0	0	0.588957	149.028	0
PLVAP	0	0.061707	0	1.10439	0	0.0858017	0.00279401	0	0.0164442	0.0286577	0.0887786	0.0319148	0.347736	0.00805787	0	95.1687	0.0725579
EXOC3L1	0	0.000216668	0	0	0.0414697	0	0	0	0.0385833	0	0.00335615	0	0	0.158037	0.0495724	5.90496	0
LHX6	0	0	0	0	0	0	0	0.000806313	0.0022043	0.0113786	0.00533565	0	0	0.000549503	0	1.2221	0
DLL4	0	0.000311112	0	0.0248001	0.00285937	0	0.0011263	0	0	0	0.00675559	0	0.003949	0.00206168	0.106031	4.04516	0
SLCO2A1	0	0.000127777	0.0144167	0.197324	0	0	0.0681174	0.00289894	0.00180955	0	0.361661	0	0	0.022118	0.0259007	35.3033	0
ITGB4	0.161302	0.000127777	0	0.0521218	0.00181254	0	0.00125433	0	0.0448121	0.00475157	0.0117265	0	0	0.00498009	0.00696718	7.12708	0
RAMP2	0	0.39074	0	0	0.0344384	0.149527	0	0	0	0.00688222	0	0	0	0	5.71179	90.4292	0
CCM2L	0	0.000211109	0	0.0583238	0.00739067	0	0.000465395	0.000414906	0.0168506	0	0	0	0	0	0.157294	2.71929	0
BCL6B	0.0164694	0	0	0	0	0	0.00100865	0.0325593	0.00177587	0	0.122011	0	0	0.00459451	0.0298021	4.76921	0
RAMP3	0	0.320129	0	0.078247	0	0	0.0131714	0	0.0128866	0	0.143968	0	0	0.00731068	10.7462	101.571	0
TMEM255B	0	0.0359011	0	0	0.505568	0.511972	0	0	0.00493559	0	0.0121986	0	0	0	0.552692	26.1519	0.0418838
ECSCR	0	0.378354	0	0.51229	0	0	0.0790973	0	0	0.177345	0.032109	0.548052	0.285834	0.0122222	0.0340343	73.3087	0.242755
CALCRL	0.00774446	0.00101668	0.0164887	0.0475751	0.084343	0.222879	0.000593427	0	0.00593636	0	0.0871116	0.0178141	0.0118668	0.00336208	0.433278	22.9659	0
ERG	0	0.122923	0	0.093902	0.0248276	0.0595391	0.0324956	0.00942095	0	0	0.218919	0	0	0	0.0392119	12.8834	0
SHANK3	0.00130333	0.00605002	0.00432148	0.0453995	0	0	0	0.000393684	0.00113443	0	0.0630049	0.00302325	0.00613262	0	0.00521311	2.14528	0
CYYR1	0	0.0069053	0	0.0966975	0.0452039	0.0930201	0.0079118	0	0	0.00104966	0.0576142	0	0	0	0.0802598	6.8424	0
CCL14	0	0.95271	0	0	2.20906	0.724153	0.00671643	0.0891343	0	0	0.980269	0	0	0	0	296.818	0
TSPAN12	0.00119429	0	0	0.163126	0	0	0.00102596	0.0107788	0.00394186	0	0.0546996	0	0	0	0.0200328	3.98396	0
LINC00636	0.0109008	0.0144667	0	0	0	0	0.010789	0.0079244	0.00677689	0	0	0	0.0218775	0.00590761	0	3.693	0
TEK	0.0385823	0.00174447	0	0	0	0.00440981	0.00931653	0	0	0.000919242	0.209261	0	0.00225507	0.00122334	0.191919	11.4683	0.524122
SEMA3F	0	0.00235002	0	0	0	0	0	0	0.010383	0	0.00959748	0	0	0	0.00801633	0.780721	0
C6orf141	0	0	0	0	0	0	0	0.0293164	0.00133916	0	0.072314	0	0	0.00366668	0	3.38231	0
KDR	0.00525597	0.00713334	0	0.0187499	0.00965622	0.00199997	0.0109654	0.0129724	0.0087192	0.00331676	0.160713	0.0746569	0.0088163	0.00296172	0.0144426	19.4256	0.0277678
AQP1	0.00148343	0.000700014	0.00716661	1.34633	0	0	0.0232558	0.00815798	0.0201055	0.00196274	0.0393491	0	0.450429	0	1.87083	105.746	0
RASSF9	0	0	0	0.0502728	0	0	0	0	0.0126715	0	0.0625009	0.112762	0	0	0.298032	4.86657	0
GP1BB	0	0.00785532	0	0	0	0	0	0	0.000728289	0	0	0	0.263994	0	0.13605	4.51209	0
STAB2	0.00117061	0.0213996	0.0515484	0.0128	0.00175004	0	0.00876094	6.01924e-05	0.00341532	0.00130436	0.0694949	0	0.00162244	0.0025567	0.00147543	7.62695	0
ARHGEF15	0.0430324	0.00236664	0	0.13527	0	0.0469994	0.00869899	0	0.00692947	0	0.0846032	0	0	0.0616174	0	3.83777	0.0133655
USHBP1	0	0	0	0	0	0.0143115	0.140004	0.00811405	0.000715234	0.014807	0.0139721	0	0.00435719	0.00235554	0	3.92356	0
PDE2A	0.00922747	0.00242224	0.0591799	0	0.230965	0.918596	0.0152909	0.0110485	0.00620814	0.0130061	0.104233	0	0.0116946	0.0498383	0.0253607	13.3005	0.00275007
CLEC1A	0	0.0947621	0	0	0.21162	0	0.0380689	0.000581056	0	0	0.395538	0	0	0.130189	0.455198	14.2745	0
ZNF385D	0	0	0	0.149497	0	0	0.00176643	0	0.00902397	0	0.0423296	0	0	0	0.461047	8.42262	0
GJA4	0	0.0914053	0	0	0	0	0.0538471	0	0.0889899	0	0.025315	0	0	0	2.02365	35.4066	0
SDPR	0	0.312011	0	0.0716249	0.904596	0.201133	0.0633732	0.0176483	0.146303	0	0.245364	0	0	0.0240863	0.534428	41.3081	0
VWA1	0.000872041	0.00361667	0.0230706	0	0.0292981	0	0.00166263	0.00190316	0.00853076	0	0.133487	0	0	0.00126979	0.267277	3.737	0
NR2F1	0	0.00318887	0	0.0423985	0	0.0300321	0	0.00355983	0	0	0.00295889	0	0	0.00187654	0.170112	1.99728	0
EGFL7	0	0.204442	0	0.0258987	3.94827	2.50028	0.0121038	0.00604859	0.100546	0	0.420418	0.271023	0	0	1.62038	110.841	0
TM4SF18	0.00102844	0.0592871	0.0375133	0.407362	0	0.0399997	0.0219015	0.0626599	0	0	0.473283	0	0	0.0212344	0	18.2242	0
SNCG	0	0.185688	0	0.333333	0	0	0.233031	0.0182736	0	0	0.0599268	0	0	0	1.32385	30.5141	0
MYCT1	0.0203083	0.00758315	0.0276661	0.202678	0	0.019115	0.0778982	0.00458526	0.0113233	0.172443	0.643177	0.104023	0.0164695	0.0186012	0.0304923	21.7089	0.00994229
SULT1C4	0	0.115425	0.0783585	0	0	0	0	0.00133262	0.00295743	0	0	0	0	0.0227479	0.73384	3.32116	0
MMRN1	0.234228	0.00951146	0.506339	0.720474	0	0	0.317305	0	0.0720847	0.0597705	0.350593	0.20635	0	0.0118148	0	55.2216	0.0110577
TSPAN7	0	0.314033	0	0	0.505146	0.860676	0.237771	0.121654	0.00170224	0.0159132	0.0742316	0	0	0.00219754	2.3667	83.9665	0
HYAL2	0.00577718	0.44332	0	0	2.50008	1.59431	0.0897028	0.021819	0.411982	0	0.209716	0.528496	0	0.351881	2.50745	164.488	0
COL4A1	0.000459703	0	0	0.00377504	0.70654	0.0338843	0.00175432	0	0.0489733	0.0421887	0.0715893	0	0	0	7.46758	45.2421	0
ADAMTS9	0	0.000155555	0	0.338273	0.0438114	0	0.00857442	0.0034736	0.00223007	0.00631677	0.0983498	0.0147981	0	0.0123245	0.298015	5.17558	0
RADIL	0	0	0.0117857	0.0537745	0	0	0.0753752	0.000726323	0.0866808	0.0311293	0.00150001	0	0	0.00230885	0.1019	4.76345	0.139534
RAPGEF4	0.0124318	0	0	0.199047	0.00834378	0	0.000190312	0.00303584	0.00188271	0.00546582	0.0399856	0.00203099	0.00261228	0.0269945	0.0348518	2.11656	0
FAM162B	0.00543586	0	0	0.0855731	0	0	0	0	0	0.0110369	0	0.0223327	0	0	0.106527	2.37889	0
HSPA12B	0	0	0	0	0.00701566	0	0.0333024	0.000113684	0.0323053	0	0	0	0	0.00123453	0.306902	3.96126	0.056807
CD34	0	0.0223274	0.0959311	0.285702	0.00321875	0	0.0138201	0.00517253	0.00132425	0.0493717	0.0979307	0.0136054	0.0389478	0	7.04741	45.4833	0
TDRD10	0	0.0486786	0	0	0	0	0	0.0418469	0.000877688	0	0	0	0	0	0.0985553	1.724	0
ADIRF	0	0	0	0	0.064295	0.0995249	0.121551	0	0.0703689	0.0421414	0.00778273	0	0	0	3.70264	34.967	0
KIF26A	0	0	0	0	0	0	0.0129927	0.000351571	0.00525452	0	0.00453293	0.00177516	0	0.00168715	0	0.359028	0
LYVE1	0.0226639	0.106534	0	0.388318	10.72	3.08087	0.00629577	0.00702971	0	0	0.255218	0	0	0.00424078	0.00631145	55.4028	0
SELE	0	0.00910564	0	0.884626	0.00143747	0	0.0107336	0.00430527	0.00253012	0.00871391	0.116961	0	0.193238	0	0	24.3771	0
UNC5B	0.0040995	0	0	0	0.565846	0.0384418	0.0016903	0	0.00653099	0	0.0745969	0	0.00624494	0.000839509	0.579775	5.76625	0
BMX	0.00604739	0.0490538	0	0	0.000421873	0	0.00306755	0	0.000771968	0	0.175277	0	0.248643	0	0	7.2123	0
CARD10	0.00549292	0.0106944	0	0.138725	0.00334374	0.0163278	0.00717466	0.00250517	0.0252031	0.00274533	0.0338353	0.00603105	0.010265	0.00632424	0.685363	4.25498	0.00984619
CLEC4M	0	0.38335	0	0.766325	0	0	0.00301571	0	0.0109192	0.295256	0.0112738	0	0	0.0940897	0	23.1576	0
ARHGAP29	0.000440746	0.0427489	0.00298808	0.049324	0.030156	0.132079	0.00746877	0.00021473	0.00864757	0.00236645	0.252842	0.00369768	0.111551	0	1.00751	8.49868	0
EFNA1	0	0.108567	0	0	0.0774863	0	0.385521	0.00546721	0.460584	0.676044	0.230346	0.00570545	0	0.233951	1.25668	34.1784	0
NPR1	0	0.0224226	0.00160712	0.177369	0.000375003	0	0.000875432	0.00184421	0.00144152	0	0.107565	0	0	0	0.503544	5.37421	0.0100192
PGM5	0.0198538	0.150416	0	0.00897511	0.00990619	0	0.00889098	0.00162555	0.000639756	0.0418512	0.152767	0	0	0.0106172	0.663559	5.68194	0
REEP1	0.00962058	0.00292778	0	0	0	0	0.00460188	0	0.040782	0	0.387592	0	0	0.0558644	0.0201806	3.58898	0.00767315
DOCK6	0.0113032	0.00294443	0	0	0	0.00234432	0.104894	0.0163518	0.0871619	0.0377078	0.269554	0.034255	0.0116325	0.00420797	0.14887	7.51791	0
MMP15	0.00166352	0	0	0	0	0	0.00675633	0.000431573	0.00158974	0	0.0173886	0	0	0	0.0202135	0.352587	0
PLXNA2	0	0.0155497	0.0170363	0.244301	0.00195308	0.00475414	0.00532519	0	0.00540904	0.0164974	0.120224	0.00151162	0.00815312	0.000777954	0.201339	3.84785	0
INHBB	0	0	0	0	0	0	0	0	0.00699634	0	0.0456725	0.0198913	0	0	0	1.04914	0.0387517
PREX2	0	0.00903292	0	0.216897	0.119471	0	0.00612274	0.00128842	0.0286116	0	0.104362	0	0	0.0209626	0.613086	3.25876	0
PCDH17	0	0	0.0255004	0.164054	0	0	0.046955	0.0162696	0.0127238	0	0.148953	0	0	0.00393824	0	4.61481	0.0616735
MYZAP	0.639412	0	0	0.387057	1.03236	0	0.15426	0.00146104	0.0110483	0	0.0701479	0	0	0	0.00955735	6.50061	0
CAPN11	0	0	0	0	0	0.0100164	0	0	0.00506869	0	0.0793691	0	0	0	0	0.564392	0
ART4	0	0.0151113	0.830159	0	0.00323443	0	0	0	0.0844684	0	0.226547	0.0079455	0	0.206054	0.747786	8.85117	0
SLC52A3	0	0	0	0	0	0	0.00914878	0.0233678	0.000515696	0	0.100887	0	0	0.00223458	0	2.25044	0.0320962
HOXD9	0	0.00718888	0.216645	0	0.0435159	0.00818032	0.0174556	0	0.0149766	0	0.0298653	0	0	0	0.355611	2.88173	0
CX3CL1	0	0.00811146	0	0	0.02072	0	0.0803385	0	0.00600072	0.000894424	0.121923	0	0.0154898	0.0238769	0.604473	5.14045	0
COL4A2	0	0.0217161	0	0.069476	1.7622	0.135982	0.00557266	0.000395781	0.0455162	0.00306209	0.166791	0	0.00640816	0.00900809	9.7678	50.426	0
HP	0.0151757	0.0394874	0	0.587995	0	3.18913	0.000634943	0.0039053	0	0	0.161993	0	0	0	0.191161	90.2825	0
PEAR1	0.00163982	0.0166611	0	0.0218	0.00428132	0	0.0241384	0.00316421	0.0102088	0.000680174	0.0771851	0	0.00171428	0	1.02077	5.19413	0
ESAM	1.27154	0.250137	1.06223	1.15843	0.00839067	0.0695876	0.281956	0.00232211	0.00314338	0	0.0513026	0.121764	0	0	0	32.1689	0
RASIP1	0	0.00257777	0.0301433	0	0.156592	0	0.0174883	0	0.146855	0	0.00836753	0.0212024	0	0.0126539	0	2.35223	0
RELN	0.000829381	0.00165557	0.011119	0.376369	0	0.00429503	0.00344464	0.0066296	0.0075445	0	0.0845121	0	0	0.0117373	0.177936	5.24093	0
CCDC3	0	0.000194445	0	0.308549	0.00282814	0	0.00455031	0	0.00409845	0.198007	0.244968	0	0	0	1.2482	5.24926	0
CFI	0	0	0.0290105	0.164895	0.0352182	0.172274	0.00162111	0.00363772	0.00142265	0.0293794	0.0783166	0.00334106	0.00815312	0.00282711	14.5827	31.6515	0
MATN2	0.0125262	0.116713	0	0.717386	0.0127501	0	0.101408	0.00578309	0.0038468	0.099133	0.329506	0.00267445	0	0.0349539	5.98115	33.6289	0
CASKIN2	0.00445972	0	0	0	0.018046	0	0.0143413	0.00878943	0.0470447	0	0.0342154	0.118395	0	0.0446305	0.193904	2.77616	0.00244235
SHC2	0	0	0	0	0	0	0.00461752	0	0.0237541	0	0.0291374	0	0.0218064	0.00476546	0.219999	1.17394	0
KLRF1	0	0.104059	0	0	0.0109844	0	0.0312338	0.106707	1.02615	3.10911	0.129308	0	0	0.236448	0	0.698732	65.1353
NCAM1	0.00240285	0.0954495	0	0.132477	0.000609379	0	0.105394	0.0148084	0.0436566	0.0431931	0.227858	0.0157361	0.0331735	0.0903975	0.563987	0.847448	11.1164
SPTSSB	0	0	0	0	0	0	0.197402	0	0.250059	0	0.00489043	0	0	0.0105556	0	0	5.81359
MLC1	0.00887246	0.00106665	0	0.173522	0.0336398	0.0169342	0.00224904	0.0923572	0.0769007	0.0776355	0.0934649	0	0	0.0558134	0	0.0228608	4.34663
RNF165	0.0913722	0	0	0.128555	0	0.0201806	0.0367181	0.0107225	0.0225777	0.00129811	0.36604	0	0.0137041	0.0587987	0.00714761	0.187542	2.28603
KIR2DL1	0.00458296	0.0105449	1.1905e-05	0.678691	0	0	0.0430848	0.386086	0.692297	0.00782003	0.290022	0	0	0	0	0.0203541	7.67364
LGALS9B	0.002109	0.0511678	0	0.0734525	0.0495002	0.0470803	0.04342	0.0040316	0.00591135	0	0	0.309245	0.137453	0.0300161	0	0.0898464	1.58432
KIR2DS4	0	0.420134	0	0.460374	0	0	0.00129757	0.690904	0.0114155	0.460477	0.395822	0	0	0	0	0.0208455	5.33335
KIR2DL3	0	0.367863	0.0568109	0.390198	0	0	0.0420539	0.805817	1.84046	0.138319	0.530832	0.0121544	0.0173172	0.0121481	0	0.0289838	5.49325
LINC00299	0	0.00805555	0	0.387445	0	0	0.127474	0.352307	0.0116411	0	0.298013	0.158695	0.129805	0.109031	0	0	2.31255
LGALS9C	0.0429333	0.0522279	0.0102738	0.0123751	0.120363	0.0420814	0.0341954	0.0244604	0.00737768	0	0.00240868	0.569601	0.219187	0.445862	0	0.0122462	2.73503
NCR1	0	0	0	0	0	0	0.0351508	3.35229	2.1149	1.81389	0.449615	0.370965	0.0167452	0.429184	0	0	14.5087
IL18RAP	0.228165	0.0113168	0	1.24482	0	0.0687042	1.28953	0.983237	0.938003	2.42593	1.00467	0.654373	2.96991	1.74942	0	0	17.6582
SPON2	0.00370618	0.71792	0	0	0.0365943	0	0.319484	0.680395	0.796036	5.02228	1.07498	0.434428	0.135972	0.0772113	20.5139	0.171229	56.0896
B3GNT7	0.419921	0.418531	0.13744	1.31036	4.40992	0.163489	0.104244	0.0936974	0.116689	0.181337	0.416682	0.0567283	0.101743	0.0828124	0.16864	3.83898	19.0626
CCNJL	0.0156496	0.0099668	0.0387971	0.408575	0.00201565	0.0159345	0.0500824	0.018439	0.0120621	0.0401556	0.0996817	0.0199852	0.0108877	0.00216049	0.0401625	0.392533	1.249
KIR3DL1	0.00324645	0.00476108	0	0.682684	0	0	0.00774392	0.244279	0.89044	1.10483	0.207186	0.00411624	0.0647365	0.0680245	0	0.0520316	8.31661
FCGR3B	0.000815156	0.00286667	0	0.148171	0.781941	5.21157	0.0283101	0.0601116	0.0732282	0.0884107	0.240284	0	0.00497954	0	0	0	1.55383
FCER1G	0.33669	1.24189	0	0	412.375	349.247	0.600618	0.839819	2.6762	1.51859	0.539368	0	0.112308	0.255245	0.108491	0.475957	140.016
TYROBP	0.172203	5.72371	0.83204	0.31776	494.12	409.09	0.525936	0.784567	2.07442	4.42939	0.142978	0.322739	0.159818	0.296918	0	0.221407	204.876
FCGR3A	0.00446446	0.507428	0	0.212693	195.625	89.4015	0.0581769	2.76083	2.44211	17.2749	3.06875	0.00393801	0.00508166	0.361983	0	0.0148001	146.375
KRT86	0.000777247	0.00199447	0	0	0	0	0.0037076	2.41419	0.14232	0.495858	0.820521	0.0131163	0	0.178496	0	0	11.6391
DLG5	0.0937688	0.00833306	0.0771451	0.00132499	0.0823585	0.0496563	0.207681	0.124581	0.0425732	0.0323538	0.264498	0.264179	0.361219	0.396394	0.959637	0.0887849	2.92197
PDZD4	0.00851218	0.00132222	0	0	0	0	0.0927015	0	0.0150665	0.301062	0.0900858	0.00223254	0	0	0	0.291629	0.364687
LATS2	0.0396906	0.00541671	0.035451	0	0.456863	0.476738	0.0388008	0.0404995	0.0365248	0	0.280642	0	0	0.00637039	1.35771	1.95211	2.08114
NCR3	4.9347	9.35692	5.9785	13.7097	0	0	1.79549	1.30029	0.874653	2.54244	1.57466	0.183873	1.30085	1.77694	0	0.0401385	19.5237
PPP1R9A	0.0104645	0.0532944	0.0620829	0.418009	0.0471558	0.182653	0.0278532	0.0352223	0.145097	0.0135002	0.369176	0.0194569	0.00456124	0.068305	0.0824258	0.728383	1.32466
FES	0.00294785	0.570518	0	0	9.21425	10.2451	0.0148759	0	0	0.198654	0.0567523	0	0.00386732	0	2.45329	3.62437	8.92528
RAB27B	0	0	0	0.100397	0	0	0.181711	0.0406221	0.208436	0.315359	0.145184	0.0713712	0.00190816	0.0189379	0.0430816	0	0.807612
OSBPL5	0.00127012	0.238588	0	0.280083	0.783417	1.37016	0.221922	0.406404	0.602016	2.10394	1.16655	0.115064	0	0.0463823	3.50666	2.95493	9.87962
KIR3DL2	0.0729953	0.250914	0	0.055374	0	0.00452461	0.857689	0.964547	0.340541	2.47351	0.136432	0.386416	0	0.500298	0	0	3.73453
AGPAT4	0.0593237	0.0278221	0.0440363	0.076423	0.552215	0.300002	0.195026	0.0818389	0.0687987	0.299706	0.372341	0.0277832	0.0851303	0.127935	0.72917	0.935787	2.11823
ERBB2	0.0597684	0.400138	0.00470244	0.036225	0.112874	0.00381963	0.0716311	0.0189198	0.251828	0.585021	0.0917188	0.0337903	0.00400001	0.0199748	1.33982	0.240104	2.10757
ITGAM	0.641026	2.42738	1.38114	1.07854	4.5599	12.2597	0.150665	0.0805098	0.0120047	2.95135	0.201743	0.00757361	1.36092	0.0276785	0.0190156	0.0579514	13.2715
GOLGA8T	0.102498	0.737158	0.423217	0.61374	0.204718	0.334587	0.382656	0.034777	0.265202	0.777687	0.500107	0.201968	0.327076	0.0489381	0.322049	0.596323	3.64121
CAPN12	0.435138	1.17936	0.90812	0.51734	0.0146249	0.177447	0.283072	0.967092	0.953496	0.439292	0.930396	0.143403	0.146214	0.253587	0.0761773	0.0230461	5.90294
ATP8B4	0.015848	0.00160554	0	0.193155	1.73726	1.44147	0.00591862	0.864061	1.21725	0.462972	0.40111	0	0.113611	1.17987	0.126343	0.125372	5.0348
GOLGA8S	0.249175	0.306161	0.365079	0.333318	0.0995007	0.399694	0.277262	0.0415969	0.0993194	0.5637	0.457918	0.576204	0.279636	0.0395802	0.339494	0.358703	2.39078
SAMD1	0.00804305	0.474512	0	0.15398	0.261728	0	0.658953	0.137758	0.10314	0.476404	0.312403	0.255191	0.239781	0.673266	0.371255	0.173911	2.54239
IFITM4P	0.0956234	0.0771579	0.160382	0.820449	0.0488138	0.333892	0.240566	0.154944	0.141109	0.582131	0.159702	0.236099	0.309308	0.166329	0	0.20992	1.77785
ARHGAP8	0.0407017	0.0387725	0.0682519	0.0440511	0.170797	0.0971629	0.0402385	0.0221923	0.0589701	0.741613	0.183293	0.017442	0.0490503	0.00986427	0.0623766	0.0599094	0.572974
LZTFL1	1.69362	0.857755	0.488045	1.02347	0.58867	0	0.254579	0.255569	0.889285	0.452932	0.48381	0.179961	0.801637	0.432338	1.66527	2.31382	4.19873
PITPNM2	0.107571	0.0886327	0.0617144	0.0222999	0	0	0.132374	0.330983	0.410651	0.279175	0.44437	0.0365505	0.0769606	0.138338	0.0839525	0.141536	1.50182
ADAP1	0.350317	0.0520664	0.0821655	0	0.878839	0.744646	0.603827	0.614333	1.91696	1.22866	0.926983	0.0654283	0.866672	0.443726	0.0327064	0	4.50847
MMP25	0.0192509	0.0271554	0	0.0222501	0.0716114	0.362121	0.221939	0.129958	0.2323	0.468776	0.161188	0.10445	0.260726	0.10858	0.0957707	0.165337	1.29519
GALNT3	0.691971	0.332333	1.01182	0.344814	0.0522513	0.325538	0.122254	0.298718	0.333351	0.65273	0.316489	0.0384877	0	0.0101605	0.139409	0.257563	1.63812
COLQ	0.0407355	0.125151	0	0.249708	0.655488	0.154536	0.606932	0.0888466	0.448338	0.556131	0.440431	0.186602	0.204591	0.0379756	1.10584	0.410192	2.07626
DHRS3	0.0904597	0.915243	0	0.253176	43.9245	17.5222	9.81791	0.583348	1.13646	5.0055	1.21049	1.47076	0.930059	0.220376	37.8201	28.7128	42.06
PLEKHG3	0	0.0158782	0.000309526	0	0.162958	0.450009	1.14438	0.0545016	0.34697	0.951857	0.274709	0.04127	0.429663	0.0113401	0.236281	2.55264	3.89852
NMUR1	0.408446	0.359916	0.702044	1.03778	0.21989	0.200375	0.477274	0.730418	1.23453	1.98441	3.3399	0.584501	0.361969	0.351319	0.78271	0.322338	18.6223
EFHD2	0.347412	0.572975	0.199443	0	2.04093	3.40077	0.788414	1.46865	0.815131	1.78417	0.835605	1.30841	3.11626	1.33682	0.684565	0.688295	9.63201
TTC38	0.885493	0.871616	0.198843	0.160151	4.26002	0.216102	0.614319	2.43861	3.29854	7.04251	1.97466	2.34065	2.09238	4.66032	1.08941	2.35036	14.1501
PDGFRB	0	0.000922232	0.391285	0.312072	0.350153	0.250209	0.00157958	0.0691153	0.627006	0.56791	0.152836	0	0	0.0233329	14.8459	0.0215838	2.02288
C1orf21	0.066145	0.0511836	0	0.442165	0.124827	0.167096	0.127455	0.111751	0.405519	0.85519	1.01634	0.0219062	0.0162654	0.574711	1.48268	1.06466	1.31011
CTBP2	0.29755	0.57275	0.506712	1.32191	1.43815	1.31236	0.338464	0.197115	0.520061	0.394976	1.82681	0.37302	0.346984	0.239229	1.3091	4.9461	4.32872
AXIN1	0.525587	0.55468	0.135023	0	1.07702	0.436231	0.661838	0.864799	0.857132	1.10426	0.857748	0.431273	1.20971	0.15701	0.849543	0.614991	4.78074
MAPK1	2.41286	3.10836	1.44306	6.15012	1.57102	1.11991	1.89542	2.55626	5.64462	5.2605	2.8936	1.30415	1.69601	2.70905	1.26498	1.79271	17.7811
ELOVL6	0	0	0	0.132273	0	0	0.321562	1.47618	0.269202	0.482443	0.814118	0.00249611	0	0.430532	1.20667	0.310974	1.39144
FUT11	0.2471	1.20265	1.07586	0.0348242	0.660122	0.731709	1.2862	2.22589	4.50088	2.48685	1.97958	0.451298	1.11136	0.564007	1.15927	2.54317	14.7619
LAT2	27.5515	26.1753	16.441	35.2002	18.299	25.2122	0.394318	2.07916	0.00773552	1.55506	0.53203	0.402132	2.51862	2.54643	0.0300164	0.870292	42.4075
METRNL	0	0.113267	0.185102	0.873551	1.84537	5.11425	0.454918	2.61303	1.41526	0.857678	1.2641	0.331418	0.253552	1.6185	1.68835	0.743156	5.87421
GATAD2A	1.1727	1.35754	1.20677	1.38462	0.73477	0.509785	2.25834	1.16677	1.13935	3.95281	0.847166	1.50839	0.938745	1.96194	0.640098	1.43312	9.94042
ITGAX	0.683285	5.45493	0.113095	3.18734	20.0841	19.4963	0.134741	1.60817	4.64263	0.356226	1.65652	0.0701079	0.395319	0.919223	0.11526	0.0598758	16.9273
PTPN12	1.06852	1.48227	1.88404	0.265694	1.49384	1.18546	0.325024	0.68763	1.11724	0.944597	0.778218	0.35863	0.0602268	0.0736156	2.75104	4.62195	5.89698
LDB2	0	0.0609098	0	0.329553	0	0	0	0.114953	0.485271	0.0866863	0.706738	0	0.462707	0	2.82904	26.4895	1.87711
