# Supplementary material for: Dissecting cellular states of infiltrating microenvironment cells in melanoma by integrating single-cell and bulk transcriptome analysis
Source: BMC Immunol. 2023 Dec 12;24:52. doi: 10.1186/s12865-023-00587-8 (PMC10714533; doi:10.1186/s12865-023-00587-8)
Supplement: Supplementary file 3 — Additional file 3: Table S6. Summary of characteristics for Riaz et al. dataset. [file 12865_2023_587_MOESM3_ESM.xlsx]

## Sheet: CA_response_surv
Table S6. Summary of characteristics for Riaz et al. dataset.
Patient	sampleType	cohort	RECIST	response	TMIP	CA1	CA2	PFS	PFS_time	OS	OS_time
Pt30	pre-treatment	Ipi-naive	CR	responder	TMIP2	-0.280685	-0.611044	1	603	0	1053
Pt94	pre-treatment	Ipi-naive	CR	responder	TMIP1	-0.116047	0.609314	0	729	0	981
Pt11	pre-treatment	Ipi-naive	PD	non-responder	TMIP1	-0.133949	0.433991	1	59	1	837
Pt24	pre-treatment	Ipi-naive	PD	non-responder	TMIP0	-0.0615001	0.586958	1	50	0	149
Pt27	pre-treatment	Ipi-naive	PD	non-responder	TMIP2	-0.244839	-0.108586	1	50	1	475
Pt28	pre-treatment	Ipi-naive	PD	non-responder	TMIP1	-0.257686	0.330454	1	61	1	740
Pt29	pre-treatment	Ipi-naive	PD	non-responder	TMIP0	0.302128	-0.0988285	1	50	1	273
Pt31	pre-treatment	Ipi-naive	PD	non-responder	TMIP0	0.881	0.154007	1	50	0	961
Pt5	pre-treatment	Ipi-naive	PD	non-responder	TMIP2	-0.139811	-0.247466	1	56	1	222
Pt62	pre-treatment	Ipi-naive	PD	non-responder	TMIP2	-0.122967	-0.368459	1	56	1	472
Pt66	pre-treatment	Ipi-naive	PD	non-responder	TMIP2	-0.220246	-0.360014	1	59	1	542
Pt8	pre-treatment	Ipi-naive	PD	non-responder	TMIP1	-0.330135	1.34204	1	52	1	259
Pt84	pre-treatment	Ipi-naive	PD	non-responder	TMIP1	-0.482078	0.558558	1	50	1	151
Pt9	pre-treatment	Ipi-naive	PD	non-responder	TMIP1	-0.29838	0.515931	1	66	1	92
Pt18	pre-treatment	Ipi-naive	PR	responder	TMIP0	0.916247	0.0982174	1	519	0	1073
Pt3	pre-treatment	Ipi-naive	PR	responder	TMIP1	-0.475503	0.154396	1	583	0	1144
Pt44	pre-treatment	Ipi-naive	PR	responder	TMIP1	-0.317644	0.761981	1	560	0	1093
Pt72	pre-treatment	Ipi-naive	PR	responder	TMIP2	-0.364802	-0.478649	1	333	1	770
Pt10	pre-treatment	Ipi-naive	SD	responder	TMIP2	-0.126549	-0.316618	1	119	1	256
Pt4	pre-treatment	Ipi-naive	SD	responder	TMIP0	-0.0516286	-0.212211	1	175	1	633
Pt59	pre-treatment	Ipi-naive	SD	responder	TMIP1	-0.123093	0.31258	1	111	1	708
Pt77	pre-treatment	Ipi-naive	SD	responder	TMIP0	0.827482	0.465763	1	163	1	471
Pt89	pre-treatment	Ipi-naive	SD	responder	TMIP1	-0.484717	1.37735	1	219	1	844
Pt1	pre-treatment	Ipi-progressed	PD	non-responder	TMIP2	-0.194473	-0.182134	1	54	1	160
Pt103	pre-treatment	Ipi-progressed	PD	non-responder	TMIP0	0.286722	0.715048	1	50	0	484
Pt106	pre-treatment	Ipi-progressed	PD	non-responder	TMIP1	-0.395005	0.863669	1	56	1	91
Pt17	pre-treatment	Ipi-progressed	PD	non-responder	TMIP1	-0.413526	-0.0290287	1	48	1	57
Pt39	pre-treatment	Ipi-progressed	PD	non-responder	TMIP2	-0.404126	-0.413437	1	57	1	166
Pt46	pre-treatment	Ipi-progressed	PD	non-responder	TMIP1	-0.208683	1.00928	1	51	1	227
Pt47	pre-treatment	Ipi-progressed	PD	non-responder	TMIP1	-0.347047	1.15607	1	57	1	718
Pt78	pre-treatment	Ipi-progressed	PD	non-responder	TMIP2	-0.483988	-0.575784	1	50	1	78
Pt85	pre-treatment	Ipi-progressed	PD	non-responder	TMIP2	-0.247462	-0.45263	1	49	0	904
Pt90	pre-treatment	Ipi-progressed	PD	non-responder	TMIP1	-0.300772	-0.0470585	1	44	1	174
Pt101	pre-treatment	Ipi-progressed	PR	responder	TMIP0	1.42661	0.124029	1	612	0	834
Pt34	pre-treatment	Ipi-progressed	PR	responder	TMIP0	-0.0349174	0.292069	0	834	0	834
Pt49	pre-treatment	Ipi-progressed	PR	responder	TMIP0	0.19418	0.810629	0	827	0	827
Pt2	pre-treatment	Ipi-progressed	SD	responder	TMIP1	-0.158341	0.425127	0	115	1	275
Pt26	pre-treatment	Ipi-progressed	SD	responder	TMIP1	-0.126443	-0.0805204	1	294	0	952
Pt36	pre-treatment	Ipi-progressed	SD	responder	TMIP1	-0.367259	1.63031	0	737	0	1081
Pt37	pre-treatment	Ipi-progressed	SD	responder	TMIP1	-0.359163	1.03898	1	176	1	646
Pt38	pre-treatment	Ipi-progressed	SD	responder	TMIP2	-0.363399	-0.470336	1	167	1	167
Pt65	pre-treatment	Ipi-progressed	SD	responder	TMIP0	0.0764147	0.386956	0	280	0	692
Pt67	pre-treatment	Ipi-progressed	SD	responder	TMIP0	0.203907	0.270344	1	281	0	1032
Pt79	pre-treatment	Ipi-progressed	SD	responder	TMIP2	-0.168684	-0.309829	1	171	1	218
Pt82	pre-treatment	Ipi-progressed	SD	responder	TMIP1	-0.225483	0.130663	1	220	1	429
Pt92	pre-treatment	Ipi-progressed	SD	responder	TMIP0	-0.0783851	0.320207	1	190	1	333
Pt98	pre-treatment	Ipi-progressed	SD	responder	TMIP1	-0.200966	-0.0704285	1	408	1	747
Pt30	on-treatment	Ipi-naive	CR	responder	TMIP0	0.212765	0.505859	1	603	0	1053
Pt94	on-treatment	Ipi-naive	CR	responder	TMIP1	-0.134721	0.386164	0	729	0	981
Pt11	on-treatment	Ipi-naive	PD	non-responder	TMIP1	-0.21148	0.360037	1	59	1	837
Pt27	on-treatment	Ipi-naive	PD	non-responder	TMIP0	-0.105879	0.430739	1	50	1	475
Pt28	on-treatment	Ipi-naive	PD	non-responder	TMIP0	0.00248684	0.529786	1	61	1	740
Pt31	on-treatment	Ipi-naive	PD	non-responder	TMIP0	0.472773	-0.223503	1	50	0	961
Pt5	on-treatment	Ipi-naive	PD	non-responder	TMIP2	-0.295233	-0.112195	1	56	1	222
Pt62	on-treatment	Ipi-naive	PD	non-responder	TMIP1	-0.138524	-0.0735585	1	56	1	472
Pt8	on-treatment	Ipi-naive	PD	non-responder	TMIP1	-0.223444	-0.0764396	1	52	1	259
Pt84	on-treatment	Ipi-naive	PD	non-responder	TMIP1	-0.469247	0.532918	1	50	1	151
Pt9	on-treatment	Ipi-naive	PD	non-responder	TMIP1	-0.397747	0.350386	1	66	1	92
Pt18	on-treatment	Ipi-naive	PR	responder	TMIP0	1.42316	0.217436	1	519	0	1073
Pt3	on-treatment	Ipi-naive	PR	responder	TMIP1	-0.23954	0.57131	1	583	0	1144
Pt44	on-treatment	Ipi-naive	PR	responder	TMIP1	-0.356466	1.64549	1	560	0	1093
Pt10	on-treatment	Ipi-naive	SD	responder	TMIP0	-0.105964	0.22516	1	119	1	256
Pt4	on-treatment	Ipi-naive	SD	responder	TMIP0	0.0394736	0.367134	1	175	1	633
Pt77	on-treatment	Ipi-naive	SD	responder	TMIP0	0.813393	0.906478	1	163	1	471
Pt89	on-treatment	Ipi-naive	SD	responder	TMIP1	-0.416189	0.978132	1	219	1	844
Pt13	on-treatment	Ipi-naive	PD	non-responder	TMIP0	0.0516216	0.14234	1	62	1	280
Pt87	on-treatment	Ipi-naive	SD	responder	TMIP0	0.293346	0.0416617	1	108	0	974
Pt1	on-treatment	Ipi-progressed	PD	non-responder	TMIP2	-0.397859	-0.52603	1	54	1	160
Pt103	on-treatment	Ipi-progressed	PD	non-responder	TMIP1	-0.411964	0.999157	1	50	0	484
Pt106	on-treatment	Ipi-progressed	PD	non-responder	TMIP1	-0.401842	0.532062	1	56	1	91
Pt17	on-treatment	Ipi-progressed	PD	non-responder	TMIP2	-0.310721	-0.306386	1	48	1	57
Pt46	on-treatment	Ipi-progressed	PD	non-responder	TMIP1	-0.197694	0.964847	1	51	1	227
Pt47	on-treatment	Ipi-progressed	PD	non-responder	TMIP1	-0.254031	0.719239	1	57	1	718
Pt78	on-treatment	Ipi-progressed	PD	non-responder	TMIP1	-0.221373	1.14016	1	50	1	78
Pt85	on-treatment	Ipi-progressed	PD	non-responder	TMIP1	-0.223088	0.267959	1	49	0	904
Pt101	on-treatment	Ipi-progressed	PR	responder	TMIP0	1.45999	0.181363	1	612	0	834
Pt34	on-treatment	Ipi-progressed	PR	responder	TMIP1	-0.200423	0.664601	0	834	0	834
Pt49	on-treatment	Ipi-progressed	PR	responder	TMIP0	0.169021	0.210944	0	827	0	827
Pt2	on-treatment	Ipi-progressed	SD	responder	TMIP1	-0.200282	0.109468	0	115	1	275
Pt26	on-treatment	Ipi-progressed	SD	responder	TMIP2	-0.272537	-0.114036	1	294	0	952
Pt36	on-treatment	Ipi-progressed	SD	responder	TMIP1	-0.126236	0.136191	0	737	0	1081
Pt37	on-treatment	Ipi-progressed	SD	responder	TMIP0	-0.0378655	0.910772	1	176	1	646
Pt38	on-treatment	Ipi-progressed	SD	responder	TMIP2	-0.263998	-0.425553	1	167	1	167
Pt65	on-treatment	Ipi-progressed	SD	responder	TMIP0	0.161061	0.320153	0	280	0	692
Pt67	on-treatment	Ipi-progressed	SD	responder	TMIP0	0.132569	0.37865	1	281	0	1032
Pt79	on-treatment	Ipi-progressed	SD	responder	TMIP0	0.00241625	0.110081	1	171	1	218
Pt82	on-treatment	Ipi-progressed	SD	responder	TMIP0	-0.0181203	0.101311	1	220	1	429
Pt92	on-treatment	Ipi-progressed	SD	responder	TMIP0	0.108326	-0.136126	1	190	1	333
Pt98	on-treatment	Ipi-progressed	SD	responder	TMIP0	0.0104804	0.136338	1	408	1	747
Pt32	on-treatment	Ipi-progressed	PD	non-responder	TMIP1	-0.30825	1.4011	1	57	0	114
Pt52	on-treatment	Ipi-progressed	PD	non-responder	TMIP1	-0.146217	0.431838	1	57	1	476
Pt93	on-treatment	Ipi-progressed	PD	non-responder	TMIP2	-0.431868	-0.350726	1	51	0	849
Pt68	on-treatment	Ipi-progressed	PR	responder	TMIP2	-0.233318	-0.339441	0	759	0	842
Pt108	on-treatment	Ipi-progressed	SD	responder	TMIP0	0.395544	0.412441	1	549	0	913
Pt58	on-treatment	Ipi-progressed	SD	responder	TMIP0	0.564087	0.0672753	1	113	1	499
